# Supplementary material for: Pangenome-Guided Reverse Vaccinology and Immunoinformatics Approach for Rational Design of a Multi-Epitope Subunit Vaccine Candidate Against the Multidrug-Resistant Pathogen Chromobacterium violaceum: A Computational Immunopharmacology Perspective
Source: Pharmaceuticals (Basel). 2025 Dec 22;19(1):29. doi: 10.3390/ph19010029 (PMC12845362; doi:10.3390/ph19010029)
Supplement: Supplementary file 1 [file pharmaceuticals-19-00029-s001.zip]

Archive with 1 entries (1 files):
- pharmaceuticals-3994718-supplementary.xlsx
