# Supplementary material for: Pangenome-Guided Reverse Vaccinology and Immunoinformatics Approach for Rational Design of a Multi-Epitope Subunit Vaccine Candidate Against the Multidrug-Resistant Pathogen Chromobacterium violaceum: A Computational Immunopharmacology Perspective
Source: Pharmaceuticals (Basel). 2025 Dec 22;19(1):29. doi: 10.3390/ph19010029 (PMC12845362; doi:10.3390/ph19010029)
Supplement: Supplementary file 1 [file pharmaceuticals-19-00029-s001.zip › pharmaceuticals-3994718-supplementary.xlsx]

## Sheet: LptD_CTL
allele	seq_num	start	end	length	value of antige	Antigenicity	Toxicity	Allergencity	peptide	consensus_percentile_rank	ann_ic50	ann_rank	smm_ic50	smm_rank	comblib_sidney2008_score	comblib_sidney2008_rank
HLA-C*08:02	1	34	45	12	0.4008	antigen	non-toxic	non-allergn	WLDYYQTKNRVK	1.2	7587.76	1.2	-	-	-	-
HLA-B*58:02	1	181	189	9	0.5362	antigen	non-toxic	non-allergn	KSGFLMPTF	0.38	10077.84	0.26	1240.280740842636	0.5	-	-
HLA-B*58:02	1	190	198	9	0.5362	antigen	non-toxic	non-allergn	KTGSSGTEF	1.15	14787.32	1.4	1696.3677210818487	0.9	-	-
HLA-A*03:01	1	7	18	12	0.5378	antigen	non-toxic	non-allergn	MDGEMSVILHAK	1.5	439.17	1.5	-	-	-	-
HLA-A*11:01	1	7	18	12	0.5378	antigen	non-toxic	non-allergn	MDGEMSVILHAK	1.8	363.8	1.8	-	-	-	-
HLA-A*24:02	1	256	267	12	0.5910	antigen	non-toxic	non-allergn	RYAWSASHSQNF	0.11	57.87	0.11	-	-	-	-
HLA-A*23:01	1	256	267	12	0.5910	antigen	non-toxic	non-allergn	RYAWSASHSQNF	0.59	269.46	0.59	-	-	-	-
HLA-B*35:01	1	256	267	12	0.5910	antigen	non-toxic	non-allergn	RYAWSASHSQNF	1.3	1000.54	1.3	-	-	-	-
HLA-B*58:02	1	251	259	9	0.5958	antigen	non-toxic	non-allergn	LTGESRYAW	0.555	11928.52	0.51	1292.7662335211212	0.6	-	-
HLA-B*46:01	1	80	91	12	0.6041	antigen	non-toxic	non-allergn	FSMARQNQTAVK	0.77	4540.76	0.77	-	-	-	-
HLA-C*08:02	1	80	91	12	0.6041	antigen	non-toxic	non-allergn	FSMARQNQTAVK	1.3	7687.17	1.3	-	-	-	-
HLA-A*11:01	1	80	91	12	0.6041	antigen	non-toxic	non-allergn	FSMARQNQTAVK	1.8	359.58	1.8	-	-	-	-
HLA-A*03:01	1	80	91	12	0.6041	antigen	non-toxic	non-allergn	FSMARQNQTAVK	1.9	610.9	1.9	-	-	-	-
HLA-B*35:01	1	333	344	12	0.6049	antigen	non-toxic	non-allergn	NPVPGDIPYAKM	0.32	148.1	0.32	-	-	-	-
HLA-B*35:03	1	333	344	12	0.6049	antigen	non-toxic	non-allergn	NPVPGDIPYAKM	1.2	14459.66	1.2	-	-	-	-
HLA-A*24:02	1	383	394	12	0.7158	antigen	non-toxic	non-allergn	LYPSVSWNFDRS	0.21	115.27	0.21	-	-	-	-
HLA-A*23:01	1	383	394	12	0.7158	antigen	non-toxic	non-allergn	LYPSVSWNFDRS	1.3	722.73	1.3	-	-	-	-
HLA-B*58:01	1	402	413	12	0.7838	antigen	non-toxic	non-allergn	LGSTTPTTTWTP	0.44	123.13	0.44	-	-	-	-
HLA-B*57:01	1	402	413	12	0.7838	antigen	non-toxic	non-allergn	LGSTTPTTTWTP	1.5	856.82	1.5	-	-	-	-
HLA-A*01:01	1	136	147	12	0.8263	antigen	non-toxic	non-allergn	WYLKSSRTDLDY	0.09	40.68	0.09	-	-	-	-
HLA-A*29:02	1	136	147	12	0.8263	antigen	non-toxic	non-allergn	WYLKSSRTDLDY	0.64	208.48	0.64	-	-	-	-
HLA-A*01:01	1	26	37	12	0.8282	antigen	non-toxic	non-allergn	DDQRVESDWLDY	1.0	1494.7	1.0	-	-	-	-
HLA-B*07:02	1	344	355	12	0.8480	antigen	non-toxic	non-allergn	MPQLTFNANQSL	0.78	327.67	0.78	-	-	-	-
HLA-B*35:03	1	344	355	12	0.8480	antigen	non-toxic	non-allergn	MPQLTFNANQSL	1.4	15555.21	1.4	-	-	-	-
HLA-B*51:01	1	344	355	12	0.8480	antigen	non-toxic	non-allergn	MPQLTFNANQSL	1.7	7725.52	1.7	-	-	-	-
HLA-B*35:01	1	344	355	12	0.8480	antigen	non-toxic	non-allergn	MPQLTFNANQSL	1.9	1798.25	1.9	-	-	-	-
HLA-B*40:02	1	377	388	12	0.8480	antigen	non-toxic	non-allergn	NAERLVLYPSVS	1.3	649.67	1.3	-	-	-	-
HLA-A*01:01	1	27	38	12	0.9004	antigen	non-toxic	non-allergn	DQRVESDWLDYY	0.59	618.71	0.59	-	-	-	-
HLA-A*30:02	1	27	38	12	0.9004	antigen	non-toxic	non-allergn	DQRVESDWLDYY	1.3	465.76	1.3	-	-	-	-
HLA-B*58:01	1	401	412	12	1.0281	antigen	non-toxic	non-allergn	KLGSTTPTTTWT	0.09	15.75	0.09	-	-	-	-
HLA-B*57:01	1	401	412	12	1.0281	antigen	non-toxic	non-allergn	KLGSTTPTTTWT	0.48	164.88	0.48	-	-	-	-
HLA-B*35:01	1	330	341	12	1.0722	antigen	non-toxic	non-allergn	LTINPVPGDIPY	0.04	12.77	0.04	-	-	-	-
HLA-A*30:02	1	330	341	12	1.0722	antigen	non-toxic	non-allergn	LTINPVPGDIPY	1.2	408.85	1.2	-	-	-	-
HLA-B*15:01	1	330	341	12	1.0722	antigen	non-toxic	non-allergn	LTINPVPGDIPY	1.2	373.59	1.2	-	-	-	-
HLA-A*01:01	1	330	341	12	1.0722	antigen	non-toxic	non-allergn	LTINPVPGDIPY	1.3	1924.2	1.3	-	-	-	-
HLA-A*26:01	1	330	341	12	1.0722	antigen	non-toxic	non-allergn	LTINPVPGDIPY	1.6	4733.13	1.6	-	-	-	-
HLA-B*46:01	1	71	82	12	1.1004	antigen	non-toxic	non-allergn	YSGTGMDPVFSM	0.41	2735.3	0.41	-	-	-	-
HLA-B*58:01	1	400	411	12	1.2087	antigen	non-toxic	non-allergn	PKLGSTTPTTTW	0.37	85.78	0.37	-	-	-	-
HLA-B*57:01	1	400	411	12	1.2087	antigen	non-toxic	non-allergn	PKLGSTTPTTTW	0.39	125.12	0.39	-	-	-	-
HLA-B*44:03	1	194	205	12	1.2101	antigen	non-toxic	non-allergn	SGTEFSLPYYWN	0.04	42.08	0.04	-	-	-	-
HLA-B*44:02	1	194	205	12	1.2101	antigen	non-toxic	non-allergn	SGTEFSLPYYWN	0.2	173.35	0.2	-	-	-	-
HLA-B*57:01	1	194	205	12	1.2101	antigen	non-toxic	non-allergn	SGTEFSLPYYWN	0.33	98.51	0.33	-	-	-	-
HLA-A*01:01	1	194	205	12	1.2101	antigen	non-toxic	non-allergn	SGTEFSLPYYWN	1.6	2669.28	1.6	-	-	-	-
HLA-B*58:01	1	194	205	12	1.2101	antigen	non-toxic	non-allergn	SGTEFSLPYYWN	1.9	1927.02	1.9	-	-	-	-
HLA-A*24:02	1	380	391	12	1.3467	antigen	non-toxic	non-allergn	RLVLYPSVSWNF	0.03	19.51	0.03	-	-	-	-
HLA-A*23:01	1	380	391	12	1.3467	antigen	non-toxic	non-allergn	RLVLYPSVSWNF	0.13	38.99	0.13	-	-	-	-
HLA-A*32:01	1	380	391	12	1.3467	antigen	non-toxic	non-allergn	RLVLYPSVSWNF	0.39	570.15	0.39	-	-	-	-
HLA-A*26:01	1	69	80	12	1.3696	antigen	non-toxic	non-allergn	DTYSGTGMDPVF	0.35	831.99	0.35	-	-	-	-
HLA-A*24:02	1	69	80	12	1.3696	antigen	non-toxic	non-allergn	DTYSGTGMDPVF	0.6	390.15	0.6	-	-	-	-
HLA-A*23:01	1	69	80	12	1.3696	antigen	non-toxic	non-allergn	DTYSGTGMDPVF	1.7	1143.16	1.7	-	-	-	-
HLA-E*01:03	1	343	351	9	1.4347	antigen	non-toxic	non-allergn	KMPQLTFNA	1.9	-	-	4605.109910550952	1.9	-	-
HLA-A*24:02	1	381	392	12	1.5080	antigen	non-toxic	non-allergn	LVLYPSVSWNFD	0.1	53.14	0.1	-	-	-	-
HLA-A*23:01	1	381	392	12	1.5080	antigen	non-toxic	non-allergn	LVLYPSVSWNFD	0.47	202.11	0.47	-	-	-	-
HLA-B*44:03	1	195	206	12	1.5907	antigen	non-toxic	non-allergn	GTEFSLPYYWNI	0.15	108.94	0.15	-	-	-	-
HLA-B*57:01	1	195	206	12	1.5907	antigen	non-toxic	non-allergn	GTEFSLPYYWNI	0.26	71.23	0.26	-	-	-	-
HLA-B*40:02	1	195	206	12	1.5907	antigen	non-toxic	non-allergn	GTEFSLPYYWNI	0.51	280.75	0.51	-	-	-	-
HLA-B*44:02	1	195	206	12	1.5907	antigen	non-toxic	non-allergn	GTEFSLPYYWNI	0.53	618.51	0.53	-	-	-	-
HLA-B*58:01	1	195	206	12	1.5907	antigen	non-toxic	non-allergn	GTEFSLPYYWNI	0.73	395.19	0.73	-	-	-	-
HLA-A*29:02	1	201	212	12	1.6306	antigen	non-toxic	non-allergn	PYYWNIAPNYDA	0.97	402.67	0.97	-	-	-	-
HLA-C*14:02	1	201	212	12	1.6306	antigen	non-toxic	non-allergn	PYYWNIAPNYDA	1.4	2066.08	1.4	-	-	-	-
HLA-C*07:02	1	201	212	12	1.6306	antigen	non-toxic	non-allergn	PYYWNIAPNYDA	1.7	6612.51	1.7	-	-	-	-
HLA-B*57:01	1	23	34	12	1.6462	antigen	non-toxic	non-allergn	ATRDDQRVESDW	0.73	345.41	0.73	-	-	-	-
HLA-A*24:02	1	203	214	12	1.7386	antigen	non-toxic	non-allergn	YWNIAPNYDATI	1.3	913.15	1.3	-	-	-	-
HLA-A*29:02	1	202	213	12	1.7386	antigen	non-toxic	non-allergn	YYWNIAPNYDAT	1.2	538.63	1.2	-	-	-	-
HLA-C*14:02	1	202	213	12	1.7386	antigen	non-toxic	non-allergn	YYWNIAPNYDAT	1.3	1768.97	1.3	-	-	-	-
HLA-C*07:02	1	202	213	12	1.7386	antigen	non-toxic	non-allergn	YYWNIAPNYDAT	1.3	5032.71	1.3	-	-	-	-
HLA-A*11:01	1	210	221	12	1.7588	antigen	non-toxic	non-allergn	YDATITPHINVK	0.46	73.81	0.46	-	-	-	-
HLA-C*07:02	1	165	176	12	1.8126	antigen	non-toxic	non-allergn	PILYSPWLDFPL	0.27	1425.84	0.27	-	-	-	-
HLA-A*02:01	1	165	176	12	1.8126	antigen	non-toxic	non-allergn	PILYSPWLDFPL	0.96	120.87	0.96	-	-	-	-
HLA-A*32:01	1	165	176	12	1.8126	antigen	non-toxic	non-allergn	PILYSPWLDFPL	1.5	2582.89	1.5	-	-	-	-
HLA-A*24:02	1	165	176	12	1.8126	antigen	non-toxic	non-allergn	PILYSPWLDFPL	1.5	1178.42	1.5	-	-	-	-
HLA-E*01:01	1	165	176	12	1.8126	antigen	non-toxic	non-allergn	PILYSPWLDFPL	1.6	16524.53	1.6	-	-	-	-
HLA-B*38:01	1	311	322	12	1.9613	antigen	non-toxic	non-allergn	LGWQGGGGNVTL	1.3	2480.21	1.3	-	-	-	-
HLA-B*48:01	1	311	322	12	1.9613	antigen	non-toxic	non-allergn	LGWQGGGGNVTL	1.5	12371.1	1.5	-	-	-	-
HLA-B*38:01	1	312	323	12	2.4988	antigen	non-toxic	non-allergn	GWQGGGGNVTLR	1.6	3220.49	1.6	-	-	-	-
HLA-B*48:01	1	312	323	12	2.4988	antigen	non-toxic	non-allergn	GWQGGGGNVTLR	1.8	13415.11	1.8	-	-	-	-
HLA-B*46:01	1	359	370	12		antigen	non-toxic	non-allergn	FSANLISDLTRF	0.63	3909.09	0.63	-	-	-	-

## Sheet: Pbp1A_CTL
allele	seq_num	start	end	length	value of antige	Antigenicity	Toxicity	Allergencity	peptide	consensus_percentile_rank	ann_ic50	ann_rank	smm_ic50	smm_rank	comblib_sidney2008_score	comblib_sidney2008_rank
HLA-B*46:01	1	530	541	non-toxic	0.7256	antigen	non-allergn	12	FSAKQHPAYLPM	1.2	5529.64	1.2	-	-	-	-
HLA-C*14:02	1	246	257	non-toxic	0.98	antigen	non-allergn	12	GQYVAEMVRQAM	1.9	3278.0	1.9	-	-	-	-
HLA-C*12:03	1	670	681	non-toxic	1.214	antigen	non-allergn	12	YGYGGTAALPIW	1.8	3020.87	1.8	-	-	-	-
HLA-A*30:02	1	158	169		0.4089	antigen	non-allergn	12	AYGFAAAAQTYY	0.39	137.43	0.39	-	-	-	-
HLA-A*29:02	1	158	169	non-toxic	0.4089	antigen	non-allergn	12	AYGFAAAAQTYY	0.4	97.3	0.4	-	-	-	-
HLA-A*01:01	1	158	169	non-toxic	0.4089	antigen	non-allergn	12	AYGFAAAAQTYY	0.83	1091.53	0.83	-	-	-	-
HLA-A*31:01	1	204	215	non-toxic	0.4231	antigen	non-allergn	12	KLRQQYVLRRMR	0.62	58.27	0.62	-	-	-	-
HLA-C*06:02	1	204	215	non-toxic	0.4231	antigen	non-allergn	12	KLRQQYVLRRMR	0.66	2099.23	0.66	-	-	-	-
HLA-A*31:01	1	146	157	non-toxic	0.4422	antigen	non-allergn	12	ELYFNQIYLGQR	0.59	54.33	0.59	-	-	-	-
HLA-A*68:01	1	146	157	non-toxic	0.4422	antigen	non-allergn	12	ELYFNQIYLGQR	0.94	144.04	0.94	-	-	-	-
HLA-B*51:01	1	448	459	non-toxic	0.4913	antigen	non-allergn	12	FKPFIYSSGIER	0.86	5007.83	0.86	-	-	-	-
HLA-B*35:03	1	448	459	non-toxic	0.4913	antigen	non-allergn	12	FKPFIYSSGIER	1.3	15133.87	1.3	-	-	-	-
HLA-A*68:01	1	448	459	non-toxic	0.4913	antigen	non-allergn	12	FKPFIYSSGIER	1.5	246.59	1.5	-	-	-	-
HLA-B*38:01	1	277	288	non-toxic	0.5095	antigen	non-allergn	12	DSRHQKWAYDAL	0.48	1035.78	0.48	-	-	-	-
HLA-B*48:01	1	277	288	non-toxic	0.5095	antigen	non-allergn	12	DSRHQKWAYDAL	0.76	8647.79	0.76	-	-	-	-
HLA-B*39:01	1	277	288	non-toxic	0.5095	antigen	non-allergn	12	DSRHQKWAYDAL	0.82	1990.05	0.82	-	-	-	-
HLA-C*07:02	1	277	288	non-toxic	0.5095	antigen	non-allergn	12	DSRHQKWAYDAL	1.8	6995.28	1.8	-	-	-	-
HLA-C*08:02	1	409	420		0.5415	antigen	non-allergn	12	AFVSLDTRTGAI	0.47	4179.28	0.47	-	-	-	-
HLA-B*39:01	1	533	544	non-toxic	0.5600	antigen	non-allergn	12	KQHPAYLPMALG	0.48	1011.9	0.48	-	-	-	-
HLA-B*48:01	1	533	544	non-toxic	0.5600	antigen	non-allergn	12	KQHPAYLPMALG	0.6	6966.51	0.6	-	-	-	-
HLA-B*07:02	1	533	544	non-toxic	0.5600	antigen	non-allergn	12	KQHPAYLPMALG	0.7	275.11	0.7	-	-	-	-
HLA-B*07:02	1	678	689	non-toxic	0.7077	antigen	non-allergn	12	LPIWINYMGNAL	0.33	92.74	0.33	-	-	-	-
HLA-B*35:01	1	678	689	non-toxic	0.7077	antigen	non-allergn	12	LPIWINYMGNAL	0.76	522.45	0.76	-	-	-	-
HLA-B*53:01	1	678	689	non-toxic	0.7077	antigen	non-allergn	12	LPIWINYMGNAL	1.3	2672.43	1.3	-	-	-	-
HLA-B*51:01	1	678	689	non-toxic	0.7077	antigen	non-allergn	12	LPIWINYMGNAL	1.8	8022.73	1.8	-	-	-	-
HLA-B*51:01	1	537	548	non-toxic	0.7154	antigen	non-allergn	12	AYLPMALGAGSV	0.76	4535.46	0.76	-	-	-	-
HLA-B*07:02	1	537	548	non-toxic	0.7154	antigen	non-allergn	12	AYLPMALGAGSV	0.77	323.0	0.77	-	-	-	-
HLA-C*03:03	1	530	541	non-toxic	0.7256	antigen	non-allergn	12	FSAKQHPAYLPM	0.49	401.51	0.49	-	-	-	-
HLA-B*08:01	1	530	541	non-toxic	0.7256	antigen	non-allergn	12	FSAKQHPAYLPM	0.63	340.59	0.63	-	-	-	-
HLA-B*15:01	1	530	541	non-toxic	0.7256	antigen	non-allergn	12	FSAKQHPAYLPM	0.81	227.99	0.81	-	-	-	-
HLA-C*08:02	1	530	541	non-toxic	0.7256	antigen	non-allergn	12	FSAKQHPAYLPM	1.3	7994.14	1.3	-	-	-	-
HLA-C*15:02	1	530	541	non-toxic	0.7256	antigen	non-allergn	12	FSAKQHPAYLPM	1.9	6748.61	1.9	-	-	-	-
HLA-A*68:02	1	636	647	non-toxic	0.7361	antigen	non-allergn	12	GTTSDWKDAWFV	1.4	354.51	1.4	-	-	-	-
HLA-C*05:01	1	636	647	non-toxic	0.7361	antigen	non-allergn	12	GTTSDWKDAWFV	1.8	6093.22	1.8	-	-	-	-
HLA-A*01:01	1	636	647	non-toxic	0.7361	antigen	non-allergn	12	GTTSDWKDAWFV	1.9	3620.94	1.9	-	-	-	-
HLA-A*31:01	1	201	212	non-toxic	0.7456	antigen	non-allergn	12	DRAKLRQQYVLR	0.31	29.67	0.31	-	-	-	-
HLA-B*38:01	1	201	212	non-toxic	0.7456	antigen	non-allergn	12	DRAKLRQQYVLR	1.5	2928.76	1.5	-	-	-	-
HLA-C*14:02	1	667	678	non-toxic	0.7626	antigen	non-allergn	12	LGRYGYGGTAAL	0.12	69.09	0.12	-	-	-	-
HLA-C*03:03	1	667	678	non-toxic	0.7626	antigen	non-allergn	12	LGRYGYGGTAAL	0.64	601.84	0.64	-	-	-	-
HLA-B*48:01	1	667	678	non-toxic	0.7626	antigen	non-allergn	12	LGRYGYGGTAAL	1.0	10201.15	1.0	-	-	-	-
HLA-B*57:01	1	634	645	non-toxic	0.7742	antigen	non-allergn	12	KTGTTSDWKDAW	0.63	268.74	0.63	-	-	-	-
HLA-B*58:01	1	634	645	non-toxic	0.7742	antigen	non-allergn	12	KTGTTSDWKDAW	0.83	493.71	0.83	-	-	-	-
HLA-B*07:02	1	532	543		0.8304	antigen	non-allergn	12	AKQHPAYLPMAL	0.43	144.32	0.43	-	-	-	-
HLA-B*39:01	1	532	543		0.8304	antigen	non-allergn	12	AKQHPAYLPMAL	0.49	1041.03	0.49	-	-	-	-
HLA-B*48:01	1	532	543		0.8304	antigen	non-allergn	12	AKQHPAYLPMAL	0.52	6342.16	0.52	-	-	-	-
HLA-B*38:01	1	532	543		0.8304	antigen	non-allergn	12	AKQHPAYLPMAL	1.8	3499.42	1.8	-	-	-	-
HLA-B*07:02	1	539	550	non-toxic	0.8396	antigen	non-allergn	12	LPMALGAGSVTP	0.74	298.98	0.74	-	-	-	-
HLA-B*51:01	1	539	550	non-toxic	0.8396	antigen	non-allergn	12	LPMALGAGSVTP	1.2	5997.85	1.2	-	-	-	-
HLA-B*57:01	1	471	482	non-toxic	0.8774	antigen	non-allergn	12	PLSVPGVNGQLW	0.28	79.7	0.28	-	-	-	-
HLA-B*58:01	1	471	482	non-toxic	0.8774	antigen	non-allergn	12	PLSVPGVNGQLW	0.64	275.02	0.64	-	-	-	-
HLA-B*53:01	1	471	482	non-toxic	0.8774	antigen	non-allergn	12	PLSVPGVNGQLW	1.9	4483.2	1.9	-	-	-	-
HLA-C*14:02	1	668	679	non-toxic	0.9568	antigen	non-allergn	12	GRYGYGGTAALP	0.19	120.59	0.19	-	-	-	-
HLA-C*03:03	1	668	679	non-toxic	0.9568	antigen	non-allergn	12	GRYGYGGTAALP	0.7	696.86	0.7	-	-	-	-
HLA-B*48:01	1	668	679	non-toxic	0.9568	antigen	non-allergn	12	GRYGYGGTAALP	1.3	11376.29	1.3	-	-	-	-
HLA-C*03:03	1	670	681	non-toxic	1.2140	antigen	non-allergn	12	YGYGGTAALPIW	0.53	450.89	0.53	-	-	-	-
HLA-B*58:01	1	670	681	non-toxic	1.2140	antigen	non-allergn	12	YGYGGTAALPIW	1.8	1726.69	1.8	-	-	-	-

## Sheet: LptD_HTL
allele	seq_num	start	end	length	peptide	Allergencity	antigen value	Toxicity	Antigenecity	percentile_rank	adjusted_rank	comblib_core	comblib_score	comblib_rank	comblib_adjusted_rank	smm_align_core	smm_align_ic50	smm_align_rank	smm_align_adjusted_rank	nn_align_core	nn_align_ic50	nn_align_rank	nn_align_adjusted_rank	Column21	Column22	Column23	Column24
HLA-DRB1*08:01	1	132	146	15	GDEAWYLKSSRTDLD	non-allergn	0.5127	non-toxic	antigen	1.20	1.20	-	-	-	-	-	-	-	-	-	-	-	-	WYLKSSRTD	4.50	1.20	1.20
HLA-DRB1*08:01	1	134	148	15	EAWYLKSSRTDLDYN	allergn	0.7042		antigen	1.20	1.20	-	-	-	-	-	-	-	-	-	-	-	-	WYLKSSRTD	4.50	1.20	1.20
HLA-DRB1*04:26	1	343	357	15	KMPQLTFNANQSLPS	non-allergn	0.6829	non-toxic	antigen	1.20	1.20	-	-	-	-	-	-	-	-	-	-	-	-	FNANQSLPS	4.10	1.20	1.20
HLA-DRB1*04:21	1	343	357	15	KMPQLTFNANQSLPS	non-allergn	0.6829	non-toxic	antigen	1.70	1.70	-	-	-	-	-	-	-	-	-	-	-	-	FNANQSLPS	4.50	1.70	1.70
HLA-DRB1*13:02	1	343	357	15	KMPQLTFNANQSLPS	non-allergn	0.6829	non-toxic	antigen	1.70	1.70	-	-	-	-	LTFNANQSL	44.00	0.64	0.64	LTFNANQSL	12.50	1.70	1.70	FNANQSLPS	2.30	15.00	15.00
HLA-DRB1*13:02	1	141	155	15	SRTDLDYNSGVGVAH	non-allergn	0.7589	non-toxic	antigen	1.90	1.90	-	-	-	-	LDYNSGVGV	41.00	0.59	0.59	LDYNSGVGV	14.10	1.90	1.90	YNSGVGVAH	-1.80	83.00	83.00
HLA-DRB1*15:02	1	119	133	15	YRVYGSRMTTCDPGD	non-allergn	0.8054	non-toxic	antigen	1.20	1.20	-	-	-	-	-	-	-	-	-	-	-	-	YRVYGSRMT	5.10	1.20	1.20
HLA-DRB1*13:02	1	10	24	15	EMSVILHAKGNVVAT	allergn	0.2935		non-antigen	0.39	0.39	-	-	-	-	ILHAKGNVV	34.00	0.39	0.39	ILHAKGNVV	3.30	0.14	0.14	VILHAKGNV	2.70	10.00	10.00
HLA-DRB1*15:01	1	379	393	15	ERLVLYPSVSWNFDR	allergn	0.4195		non-antigen	1.40	1.40	-	-	-	-	LVLYPSVSW	73.00	1.40	1.40	LVLYPSVSW	14.30	0.55	0.55	LVLYPSVSW	5.10	2.30	2.30
HLA-DRB1*04:26	1	267	281	15	FGHGLSFGMDFNQVS	allergn				0.17	0.17	-	-	-	-	-	-	-	-	-	-	-	-	FGMDFNQVS	5.30	0.17	0.17
HLA-DRB1*04:21	1	267	281	15	FGHGLSFGMDFNQVS	allergn				0.27	0.27	-	-	-	-	-	-	-	-	-	-	-	-	FGMDFNQVS	5.70	0.27	0.27
HLA-DRB1*03:05	1	267	281	15	FGHGLSFGMDFNQVS	allergn				1.10	1.10	-	-	-	-	-	-	-	-	-	-	-	-	FGMDFNQVS	4.20	1.10	1.10
HLA-DRB1*03:09	1	267	281	15	FGHGLSFGMDFNQVS	allergn				1.70	1.70	-	-	-	-	-	-	-	-	-	-	-	-	FGMDFNQVS	4.60	1.70	1.70
HLA-DRB1*04:26	1	273	287	15	FGMDFNQVSDNNYFT	allergn				0.17	0.17	-	-	-	-	-	-	-	-	-	-	-	-	FGMDFNQVS	5.30	0.17	0.17
HLA-DRB1*04:21	1	273	287	15	FGMDFNQVSDNNYFT	allergn				0.27	0.27	-	-	-	-	-	-	-	-	-	-	-	-	FGMDFNQVS	5.70	0.27	0.27
HLA-DRB1*03:05	1	273	287	15	FGMDFNQVSDNNYFT	allergn				1.10	1.10	-	-	-	-	-	-	-	-	-	-	-	-	FGMDFNQVS	4.20	1.10	1.10
HLA-DRB1*03:09	1	273	287	15	FGMDFNQVSDNNYFT	allergn				1.70	1.70	-	-	-	-	-	-	-	-	-	-	-	-	FGMDFNQVS	4.60	1.70	1.70
HLA-DRB1*04:26	1	349	363	15	FNANQSLPSGFSANL	non-allergn	0.4296		non-antigen	1.20	1.20	-	-	-	-	-	-	-	-	-	-	-	-	FNANQSLPS	4.10	1.20	1.20
HLA-DRB1*04:21	1	349	363	15	FNANQSLPSGFSANL	non-allergn	0.4296		non-antigen	1.70	1.70	-	-	-	-	-	-	-	-	-	-	-	-	FNANQSLPS	4.50	1.70	1.70
HLA-DRB1*13:02	1	142	156	15	RTDLDYNSGVGVAHN	non-allergn	0.8278	non-toxic	antigen	1.80	1.80	-	-	-	-	LDYNSGVGV	40.00	0.58	0.58	LDYNSGVGV	13.60	1.80	1.80	YNSGVGVAH	-1.80	83.00	83.00
HLA-DRB1*04:26	1	230	244	15	FRYLQPDYSGRIYTE	allergn				1.10	1.10	-	-	-	-	-	-	-	-	-	-	-	-	FRYLQPDYS	4.20	1.10	1.10
HLA-DRB1*13:07	1	230	244	15	FRYLQPDYSGRIYTE	allergn				1.40	1.40	-	-	-	-	-	-	-	-	-	-	-	-	FRYLQPDYS	2.90	1.40	1.40
HLA-DRB3*01:01	1	230	244	15	FRYLQPDYSGRIYTE	allergn				1.40	1.40	LQPDYSGRI	710.76	37.00	37.00	LQPDYSGRI	143.00	1.40	1.40	LQPDYSGRI	23.80	1.00	1.00	-	-	-	-
HLA-DRB1*04:21	1	230	244	15	FRYLQPDYSGRIYTE	allergn				1.50	1.50	-	-	-	-	-	-	-	-	-	-	-	-	FRYLQPDYS	4.60	1.50	1.50
HLA-DRB1*04:08	1	230	244	15	FRYLQPDYSGRIYTE	allergn				1.90	1.90	-	-	-	-	-	-	-	-	-	-	-	-	FRYLQPDYS	3.50	1.90	1.90
HLA-DRB1*11:28	1	161	175	15	FYGVPILYSPWLDFP	allergn				0.92	0.92	-	-	-	-	-	-	-	-	-	-	-	-	FYGVPILYS	4.80	0.92	0.92
HLA-DRB1*13:05	1	161	175	15	FYGVPILYSPWLDFP	allergn				0.92	0.92	-	-	-	-	-	-	-	-	-	-	-	-	FYGVPILYS	4.80	0.92	0.92
HLA-DRB1*04:05	1	322	336	15	LRAQRYQNLTINPVP	non-allergn	0.8501	non-toxic	antigen	1.60	1.60	-	-	-	-	YQNLTINPV	76.00	1.60	1.60	YQNLTINPV	45.50	1.60	1.60	YQNLTINPV	2.90	8.10	8.10
HLA-DRB1*07:01	1	47	61	15	GDRFRMTRGGDVITG	allergn				1.80	1.80	RFRMTRGGD	253.67	38.00	38.00	FRMTRGGDV	30.00	1.80	1.80	FRMTRGGDV	9.70	0.70	0.70	-	-	-	-
HLA-DRB1*04:26	1	228	242	15	GEFRYLQPDYSGRIY	allergn				1.10	1.10	-	-	-	-	-	-	-	-	-	-	-	-	FRYLQPDYS	4.20	1.10	1.10
HLA-DRB1*13:07	1	228	242	15	GEFRYLQPDYSGRIY	allergn				1.40	1.40	-	-	-	-	-	-	-	-	-	-	-	-	FRYLQPDYS	2.90	1.40	1.40
HLA-DRB3*01:01	1	228	242	15	GEFRYLQPDYSGRIY	allergn				1.40	1.40	LQPDYSGRI	710.76	37.00	37.00	LQPDYSGRI	142.00	1.40	1.40	LQPDYSGRI	22.60	0.93	0.93	-	-	-	-
HLA-DRB1*04:21	1	228	242	15	GEFRYLQPDYSGRIY	allergn				1.50	1.50	-	-	-	-	-	-	-	-	-	-	-	-	FRYLQPDYS	4.60	1.50	1.50
HLA-DRB1*04:08	1	228	242	15	GEFRYLQPDYSGRIY	allergn				1.90	1.90	-	-	-	-	-	-	-	-	-	-	-	-	FRYLQPDYS	3.50	1.90	1.90
HLA-DRB1*13:02	1	9	23	15	GEMSVILHAKGNVVA	allergn				0.39	0.39	-	-	-	-	ILHAKGNVV	34.00	0.39	0.39	ILHAKGNVV	3.40	0.15	0.15	VILHAKGNV	2.70	10.00	10.00
HLA-DRB1*04:26	1	268	282	15	GHGLSFGMDFNQVSD	allergn				0.17	0.17	-	-	-	-	-	-	-	-	-	-	-	-	FGMDFNQVS	5.30	0.17	0.17
HLA-DRB1*04:21	1	268	282	15	GHGLSFGMDFNQVSD	allergn				0.27	0.27	-	-	-	-	-	-	-	-	-	-	-	-	FGMDFNQVS	5.70	0.27	0.27
HLA-DRB1*03:05	1	268	282	15	GHGLSFGMDFNQVSD	allergn				1.10	1.10	-	-	-	-	-	-	-	-	-	-	-	-	FGMDFNQVS	4.20	1.10	1.10
HLA-DRB1*03:09	1	268	282	15	GHGLSFGMDFNQVSD	allergn				1.70	1.70	-	-	-	-	-	-	-	-	-	-	-	-	FGMDFNQVS	4.60	1.70	1.70
HLA-DRB1*04:26	1	270	284	15	GLSFGMDFNQVSDNN	allergn				0.17	0.17	-	-	-	-	-	-	-	-	-	-	-	-	FGMDFNQVS	5.30	0.17	0.17
HLA-DRB1*04:21	1	270	284	15	GLSFGMDFNQVSDNN	allergn				0.27	0.27	-	-	-	-	-	-	-	-	-	-	-	-	FGMDFNQVS	5.70	0.27	0.27
HLA-DRB1*03:05	1	270	284	15	GLSFGMDFNQVSDNN	allergn				1.10	1.10	-	-	-	-	-	-	-	-	-	-	-	-	FGMDFNQVS	4.20	1.10	1.10
HLA-DRB1*03:09	1	270	284	15	GLSFGMDFNQVSDNN	allergn				1.70	1.70	-	-	-	-	-	-	-	-	-	-	-	-	FGMDFNQVS	4.60	1.70	1.70
HLA-DRB1*15:02	1	115	129	15	GQNQYRVYGSRMTTC	non-allergn	0.8543	non-toxic	antigen	1.20	1.20	-	-	-	-	-	-	-	-	-	-	-	-	YRVYGSRMT	5.10	1.20	1.20
HLA-DRB1*15:01	1	115	129	15	GQNQYRVYGSRMTTC	non-allergn	0.8543	non-toxic	antigen	1.70	1.70	-	-	-	-	YRVYGSRMT	60.00	0.92	0.92	YRVYGSRMT	29.00	1.70	1.70	YRVYGSRMT	4.10	7.10	7.10
HLA-DRB1*15:02	1	152	166	15	GVAHNAWMQFYGVPI	non-allergn	0.3512		non-antigen	1.40	1.40	-	-	-	-	-	-	-	-	-	-	-	-	WMQFYGVPI	5.00	1.40	1.40
HLA-DRB1*04:26	1	269	283	15	HGLSFGMDFNQVSDN	allergn				0.17	0.17	-	-	-	-	-	-	-	-	-	-	-	-	FGMDFNQVS	5.30	0.17	0.17
HLA-DRB1*04:21	1	269	283	15	HGLSFGMDFNQVSDN	allergn				0.27	0.27	-	-	-	-	-	-	-	-	-	-	-	-	FGMDFNQVS	5.70	0.27	0.27
HLA-DRB1*03:05	1	269	283	15	HGLSFGMDFNQVSDN	allergn				1.10	1.10	-	-	-	-	-	-	-	-	-	-	-	-	FGMDFNQVS	4.20	1.10	1.10
HLA-DRB1*03:09	1	269	283	15	HGLSFGMDFNQVSDN	allergn				1.70	1.70	-	-	-	-	-	-	-	-	-	-	-	-	FGMDFNQVS	4.60	1.70	1.70
HLA-DRB1*11:28	1	155	169	15	HNAWMQFYGVPILYS	non-allergn	-0.1525		non-antigen	0.92	0.92	-	-	-	-	-	-	-	-	-	-	-	-	FYGVPILYS	4.80	0.92	0.92
HLA-DRB1*13:05	1	155	169	15	HNAWMQFYGVPILYS	non-allergn	-0.1525		non-antigen	0.92	0.92	-	-	-	-	-	-	-	-	-	-	-	-	FYGVPILYS	4.80	0.92	0.92
HLA-DRB1*15:02	1	155	169	15	HNAWMQFYGVPILYS	non-allergn	-0.1525		non-antigen	1.40	1.40	-	-	-	-	-	-	-	-	-	-	-	-	WMQFYGVPI	5.00	1.40	1.40
HLA-DRB1*07:01	1	45	59	15	KAGDRFRMTRGGDVI	allergn				1.70	1.70	RFRMTRGGD	253.67	38.00	38.00	FRMTRGGDV	29.00	1.70	1.70	FRMTRGGDV	7.60	0.46	0.46	-	-	-	-
HLA-DRB1*04:26	1	226	240	15	LAGEFRYLQPDYSGR	non-allergn	0.9242	non-toxic	antigen	1.10	1.10	-	-	-	-	-	-	-	-	-	-	-	-	FRYLQPDYS	4.20	1.10	1.10
HLA-DRB1*13:07	1	226	240	15	LAGEFRYLQPDYSGR	non-allergn	0.9242	non-toxic	antigen	1.40	1.40	-	-	-	-	-	-	-	-	-	-	-	-	FRYLQPDYS	2.90	1.40	1.40
HLA-DRB1*04:21	1	226	240	15	LAGEFRYLQPDYSGR	non-allergn	0.9242	non-toxic	antigen	1.50	1.50	-	-	-	-	-	-	-	-	-	-	-	-	FRYLQPDYS	4.60	1.50	1.50
HLA-DRB1*04:08	1	226	240	15	LAGEFRYLQPDYSGR	non-allergn	0.9242	non-toxic	antigen	1.90	1.90	-	-	-	-	-	-	-	-	-	-	-	-	FRYLQPDYS	3.50	1.90	1.90
HLA-DRB1*08:13	1	35	49	15	LDYYQTKNRVKAGDR	non-allergn	1.0083	non-toxic	antigen	1.20	1.20	-	-	-	-	-	-	-	-	-	-	-	-	YQTKNRVKA	4.40	1.20	1.20
HLA-DRB1*08:13	1	38	52	15	YQTKNRVKAGDRFRM	non-allergn	1.0907	non-toxic	antigen	1.20	1.20	-	-	-	-	-	-	-	-	-	-	-	-	YQTKNRVKA	4.40	1.20	1.20
HLA-DRB1*09:01	1	405	419	15	TTPTTTWTPSKAVQA	non-allergn	0.5580	non-toxic	antigen	1.90	1.90	TTWTPSKAV	0.01	0.01	0.01	TTWTPSKAV	95.00	1.90	1.90	WTPSKAVQA	45.40	3.90	3.90	-	-	-	-
HLA-DRB1*15:02	1	113	127	15	FQGQNQYRVYGSRMT	non-allergn	0.7257	non-toxic	antigen	1.20	1.20	-	-	-	-	-	-	-	-	-	-	-	-	YRVYGSRMT	5.10	1.20	1.20
HLA-DRB1*08:01	1	301	315	15	LNREAWLNYALGWQG	allergn				0.85	0.85	-	-	-	-	-	-	-	-	-	-	-	-	WLNYALGWQ	4.70	0.85	0.85
HLA-DRB1*15:01	1	375	389	15	LQNAERLVLYPSVSW	allergn				1.60	1.60	-	-	-	-	RLVLYPSVS	78.00	1.60	1.60	LVLYPSVSW	27.10	1.50	1.50	LQNAERLVL	5.10	2.30	2.30
HLA-DRB1*15:02	1	116	130	15	QNQYRVYGSRMTTCD	non-allergn	0.7848	non-toxic	antigen	1.20	1.20	-	-	-	-	-	-	-	-	-	-	-	-	YRVYGSRMT	5.10	1.20	1.20
HLA-DRB1*04:26	1	271	285	15	LSFGMDFNQVSDNNY	allergn				0.17	0.17	-	-	-	-	-	-	-	-	-	-	-	-	FGMDFNQVS	5.30	0.17	0.17
HLA-DRB1*04:21	1	271	285	15	LSFGMDFNQVSDNNY	allergn				0.27	0.27	-	-	-	-	-	-	-	-	-	-	-	-	FGMDFNQVS	5.70	0.27	0.27
HLA-DRB1*03:05	1	271	285	15	LSFGMDFNQVSDNNY	allergn				1.10	1.10	-	-	-	-	-	-	-	-	-	-	-	-	FGMDFNQVS	4.20	1.10	1.10
HLA-DRB1*03:09	1	271	285	15	LSFGMDFNQVSDNNY	allergn				1.70	1.70	-	-	-	-	-	-	-	-	-	-	-	-	FGMDFNQVS	4.60	1.70	1.70
HLA-DRB1*04:26	1	347	361	15	LTFNANQSLPSGFSA	non-allergn	0.2448		non-antigen	1.20	1.20	-	-	-	-	-	-	-	-	-	-	-	-	FNANQSLPS	4.10	1.20	1.20
HLA-DRB1*04:21	1	347	361	15	LTFNANQSLPSGFSA	non-allergn	0.2448		non-antigen	1.70	1.70	-	-	-	-	-	-	-	-	-	-	-	-	FNANQSLPS	4.50	1.70	1.70
HLA-DRB3*01:01	1	383	397	15	LYPSVSWNFDRSWGF	non-allergn	0.3874		non-antigen	0.61	0.61	VSWNFDRSW	198849.66	69.00	69.00	LYPSVSWNF	34.00	0.13	0.13	WNFDRSWGF	14.70	0.61	0.61	-	-	-	-
HLA-DRB1*04:26	1	225	239	15	MLAGEFRYLQPDYSG	allergn				1.10	1.10	-	-	-	-	-	-	-	-	-	-	-	-	FRYLQPDYS	4.20	1.10	1.10
HLA-DRB1*13:07	1	225	239	15	MLAGEFRYLQPDYSG	allergn				1.40	1.40	-	-	-	-	-	-	-	-	-	-	-	-	FRYLQPDYS	2.90	1.40	1.40
HLA-DRB1*04:21	1	225	239	15	MLAGEFRYLQPDYSG	allergn				1.50	1.50	-	-	-	-	-	-	-	-	-	-	-	-	FRYLQPDYS	4.60	1.50	1.50
HLA-DRB1*04:08	1	225	239	15	MLAGEFRYLQPDYSG	allergn				1.90	1.90	-	-	-	-	-	-	-	-	-	-	-	-	FRYLQPDYS	3.50	1.90	1.90
HLA-DRB1*04:26	1	344	358	15	MPQLTFNANQSLPSG	allergn				1.20	1.20	-	-	-	-	-	-	-	-	-	-	-	-	FNANQSLPS	4.10	1.20	1.20
HLA-DRB1*04:21	1	344	358	15	MPQLTFNANQSLPSG	allergn				1.70	1.70	-	-	-	-	-	-	-	-	-	-	-	-	FNANQSLPS	4.50	1.70	1.70
HLA-DRB1*13:02	1	344	358	15	MPQLTFNANQSLPSG	allergn				1.80	1.80	-	-	-	-	LTFNANQSL	45.00	0.64	0.64	LTFNANQSL	13.30	1.80	1.80	FNANQSLPS	2.30	15.00	15.00
HLA-DRB1*04:01	1	344	358	15	MPQLTFNANQSLPSG	allergn				1.90	1.90	-	-	-	-	FNANQSLPS	112.00	1.90	1.90	FNANQSLPS	150.70	6.50	6.50	FNANQSLPS	4.10	1.20	1.20
HLA-DRB1*11:28	1	159	173	15	MQFYGVPILYSPWLD	allergn				0.92	0.92	-	-	-	-	-	-	-	-	-	-	-	-	FYGVPILYS	4.80	0.92	0.92
HLA-DRB1*13:05	1	159	173	15	MQFYGVPILYSPWLD	allergn				0.92	0.92	-	-	-	-	-	-	-	-	-	-	-	-	FYGVPILYS	4.80	0.92	0.92
HLA-DRB1*13:02	1	11	25	15	MSVILHAKGNVVATR	non-allergn	0.4651		non-antigen	0.39	0.39	-	-	-	-	ILHAKGNVV	34.00	0.39	0.39	ILHAKGNVV	3.40	0.15	0.15	VILHAKGNV	2.70	10.00	10.00
HLA-DRB1*15:01	1	377	391	15	NAERLVLYPSVSWNF	allergn				1.20	1.20	-	-	-	-	LVLYPSVSW	68.00	1.20	1.20	LVLYPSVSW	11.80	0.34	0.34	LVLYPSVSW	5.10	2.30	2.30
HLA-DRB1*11:28	1	156	170	15	NAWMQFYGVPILYSP	allergn				0.92	0.92	-	-	-	-	-	-	-	-	-	-	-	-	FYGVPILYS	4.80	0.92	0.92
HLA-DRB1*13:05	1	156	170	15	NAWMQFYGVPILYSP	allergn				0.92	0.92	-	-	-	-	-	-	-	-	-	-	-	-	FYGVPILYS	4.80	0.92	0.92
HLA-DRB1*15:02	1	156	170	15	NAWMQFYGVPILYSP	allergn				1.40	1.40	-	-	-	-	-	-	-	-	-	-	-	-	WMQFYGVPI	5.00	1.40	1.40
HLA-DRB1*08:01	1	300	314	15	NLNREAWLNYALGWQ	non-allergn	0.2342		non-antigen	0.85	0.85	-	-	-	-	-	-	-	-	-	-	-	-	WLNYALGWQ	4.70	0.85	0.85
HLA-DRB1*04:26	1	224	238	15	NMLAGEFRYLQPDYS	allergn				1.10	1.10	-	-	-	-	-	-	-	-	-	-	-	-	FRYLQPDYS	4.20	1.10	1.10
HLA-DRB1*13:07	1	224	238	15	NMLAGEFRYLQPDYS	allergn				1.40	1.40	-	-	-	-	-	-	-	-	-	-	-	-	FRYLQPDYS	2.90	1.40	1.40
HLA-DRB1*04:21	1	224	238	15	NMLAGEFRYLQPDYS	allergn				1.50	1.50	-	-	-	-	-	-	-	-	-	-	-	-	FRYLQPDYS	4.60	1.50	1.50
HLA-DRB1*04:08	1	224	238	15	NMLAGEFRYLQPDYS	allergn				1.90	1.90	-	-	-	-	-	-	-	-	-	-	-	-	FRYLQPDYS	3.50	1.90	1.90
HLA-DRB3*01:01	1	283	297	15	NNYFTDFGDQVAIAS	allergn				0.58	0.58	YFTDFGDQV	0.01	0.01	0.01	YFTDFGDQV	82.00	0.65	0.65	YFTDFGDQV	13.50	0.58	0.58	-	-	-	-
HLA-DRB1*08:13	1	36	50	15	DYYQTKNRVKAGDRF	non-allergn	0.8759	non-toxic	antigen	1.20	1.20	-	-	-	-	-	-	-	-	-	-	-	-	YQTKNRVKA	4.40	1.20	1.20
HLA-DRB1*08:01	1	302	316	15	NREAWLNYALGWQGG	non-allergn	0.0093		non-antigen	0.85	0.85	-	-	-	-	-	-	-	-	-	-	-	-	WLNYALGWQ	4.70	0.85	0.85
HLA-DRB3*01:01	1	284	298	15	NYFTDFGDQVAIASN	allergn				1.10	1.10	YFTDFGDQV	0.01	0.01	0.01	YFTDFGDQV	245.00	2.70	2.70	YFTDFGDQV	24.50	1.10	1.10	-	-	-	-
HLA-DRB1*08:01	1	131	145	15	PGDEAWYLKSSRTDL	non-allergn	0.2462		non-antigen	1.20	1.20	-	-	-	-	-	-	-	-	-	-	-	-	WYLKSSRTD	4.50	1.20	1.20
HLA-DRB1*04:26	1	345	359	15	PQLTFNANQSLPSGF	non-allergn	0.4668		non-antigen	1.20	1.20	-	-	-	-	-	-	-	-	-	-	-	-	FNANQSLPS	4.10	1.20	1.20
HLA-DRB1*04:21	1	345	359	15	PQLTFNANQSLPSGF	non-allergn	0.4668		non-antigen	1.70	1.70	-	-	-	-	-	-	-	-	-	-	-	-	FNANQSLPS	4.50	1.70	1.70
HLA-DRB1*09:01	1	345	359	15	PQLTFNANQSLPSGF	non-allergn	0.4668		non-antigen	1.80	1.80	QLTFNANQS	0.01	0.01	0.01	FNANQSLPS	91.00	1.80	1.80	FNANQSLPS	98.60	9.80	9.80	-	-	-	-
HLA-DRB3*01:01	1	385	399	15	PSVSWNFDRSWGFLR	allergn				0.45	0.45	FDRSWGFLR	54577.74	62.00	62.00	WNFDRSWGF	33.00	0.13	0.13	WNFDRSWGF	10.80	0.45	0.45	-	-	-	-
HLA-DRB1*09:01	1	407	421	15	PTTTWTPSKAVQAMS	non-allergn	0.4253		non-antigen	0.76	0.76	TTWTPSKAV	0.01	0.01	0.01	WTPSKAVQA	92.00	1.80	1.80	WTPSKAVQA	17.10	0.76	0.76	-	-	-	-
HLA-DRB1*11:28	1	160	174	15	QFYGVPILYSPWLDF	allergn				0.92	0.92	-	-	-	-	-	-	-	-	-	-	-	-	FYGVPILYS	4.80	0.92	0.92
HLA-DRB1*13:05	1	160	174	15	QFYGVPILYSPWLDF	allergn				0.92	0.92	-	-	-	-	-	-	-	-	-	-	-	-	FYGVPILYS	4.80	0.92	0.92
HLA-DRB1*04:26	1	229	243	15	EFRYLQPDYSGRIYT	non-allergn	0.886	non-toxic	antigen	1.10	1.10	-	-	-	-	-	-	-	-	-	-	-	-	FRYLQPDYS	4.20	1.10	1.10
HLA-DRB1*13:07	1	229	243	15	EFRYLQPDYSGRIYT	non-allergn	0.886	non-toxic	antigen	1.40	1.40	-	-	-	-	-	-	-	-	-	-	-	-	FRYLQPDYS	2.90	1.40	1.40
HLA-DRB1*04:26	1	346	360	15	QLTFNANQSLPSGFS	non-allergn	0.2928		non-antigen	1.20	1.20	-	-	-	-	-	-	-	-	-	-	-	-	FNANQSLPS	4.10	1.20	1.20
HLA-DRB1*04:21	1	346	360	15	QLTFNANQSLPSGFS	non-allergn	0.2928		non-antigen	1.70	1.70	-	-	-	-	-	-	-	-	-	-	-	-	FNANQSLPS	4.50	1.70	1.70
HLA-DRB1*09:01	1	346	360	15	QLTFNANQSLPSGFS	non-allergn	0.2928		non-antigen	1.80	1.80	QLTFNANQS	0.01	0.01	0.01	FNANQSLPS	90.00	1.80	1.80	FNANQSLPS	84.00	8.40	8.40	-	-	-	-
HLA-DRB1*15:01	1	376	390	15	QNAERLVLYPSVSWN	allergn				1.60	1.60	-	-	-	-	LVLYPSVSW	79.00	1.60	1.60	LVLYPSVSW	17.00	0.77	0.77	LVLYPSVSW	5.10	2.30	2.30
HLA-DRB3*01:01	1	229	243	15	EFRYLQPDYSGRIYT	non-allergn	0.886	non-toxic	antigen	1.40	1.40		710.76	37.00	37.00	LQPDYSGRI	143.00	1.40	1.40	LQPDYSGRI	23.50	0.97	0.97	-	-	-	-
HLA-DRB3*01:01	1	279	293	15	QVSDNNYFTDFGDQV	allergn				0.65	0.65	YFTDFGDQV	0.01	0.01	0.01	QVSDNNYFT	84.00	0.69	0.69	YFTDFGDQV	15.80	0.65	0.65	-	-	-	-
HLA-DRB1*04:21	1	229	243	15	EFRYLQPDYSGRIYT	non-allergn	0.886	non-toxic	antigen	1.50	1.50	-	-	-	-	-	-	-	-	-	-	-	-	FRYLQPDYS	4.60	1.50	1.50
HLA-DRB1*08:01	1	303	317	15	REAWLNYALGWQGGG	non-allergn	0.4888		non-antigen	0.85	0.85	-	-	-	-	-	-	-	-	-	-	-	-	WLNYALGWQ	4.70	0.85	0.85
HLA-DRB1*04:08	1	229	243	15	EFRYLQPDYSGRIYT	non-allergn	0.886	non-toxic	antigen	1.90	1.90	-	-	-	-	-	-	-	-	-	-	-	-	FRYLQPDYS	3.50	1.90	1.90
HLA-DRB3*01:01	1	231	245	15	RYLQPDYSGRIYTEQ	allergn				1.70	1.70	LQPDYSGRI	710.76	37.00	37.00	LQPDYSGRI	145.00	1.40	1.40	LQPDYSGRI	37.20	1.70	1.70	-	-	-	-
HLA-DRB3*01:01	1	281	295	15	SDNNYFTDFGDQVAI	allergn				0.43	0.43	YFTDFGDQV	0.01	0.01	0.01	YFTDFGDQV	82.00	0.65	0.65	YFTDFGDQV	10.60	0.43	0.43	-	-	-	-
HLA-DRB1*08:13	1	32	46	15	SDWLDYYQTKNRVKA	non-allergn	0.0141		non-antigen	1.20	1.20	-	-	-	-	-	-	-	-	-	-	-	-	YQTKNRVKA	4.40	1.20	1.20
HLA-DRB1*04:26	1	272	286	15	SFGMDFNQVSDNNYF	allergn				0.17	0.17	-	-	-	-	-	-	-	-	-	-	-	-	FGMDFNQVS	5.30	0.17	0.17
HLA-DRB1*04:21	1	272	286	15	SFGMDFNQVSDNNYF	allergn				0.27	0.27	-	-	-	-	-	-	-	-	-	-	-	-	FGMDFNQVS	5.70	0.27	0.27
HLA-DRB1*03:05	1	272	286	15	SFGMDFNQVSDNNYF	allergn				1.10	1.10	-	-	-	-	-	-	-	-	-	-	-	-	FGMDFNQVS	4.20	1.10	1.10
HLA-DRB1*03:09	1	272	286	15	SFGMDFNQVSDNNYF	allergn				1.70	1.70	-	-	-	-	-	-	-	-	-	-	-	-	FGMDFNQVS	4.60	1.70	1.70
HLA-DRB1*15:02	1	118	132	15	QYRVYGSRMTTCDPG	non-allergn	0.9990	non-toxic	antigen	1.20	1.20	-	-	-	-	-	-	-	-	-	-	-	-	YRVYGSRMT	5.10	1.20	1.20
HLA-DRB1*13:02	1	12	26	15	SVILHAKGNVVATRD	non-allergn	0.3679		non-antigen	0.45	0.45	-	-	-	-	ILHAKGNVV	36.00	0.45	0.45	ILHAKGNVV	3.80	0.22	0.22	VILHAKGNV	2.70	10.00	10.00
HLA-DRB3*01:01	1	386	400	15	SVSWNFDRSWGFLRP	allergn				0.49	0.49	FDRSWGFLR	54577.74	62.00	62.00	WNFDRSWGF	34.00	0.13	0.13	WNFDRSWGF	12.10	0.49	0.49	-	-	-	-
HLA-DRB3*01:01	1	388	402	15	SWNFDRSWGFLRPKL	non-allergn	0.102		non-antigen	1.10	1.10	FDRSWGFLR	54577.74	62.00	62.00	WNFDRSWGF	105.00	0.95	0.95	WNFDRSWGF	26.70	1.10	1.10	-	-	-	-
HLA-DRB1*04:26	1	348	362	15	TFNANQSLPSGFSAN	non-allergn	0.2957		non-antigen	1.20	1.20	-	-	-	-	-	-	-	-	-	-	-	-	FNANQSLPS	4.10	1.20	1.20
HLA-DRB1*04:21	1	348	362	15	TFNANQSLPSGFSAN	non-allergn	0.2957		non-antigen	1.70	1.70	-	-	-	-	-	-	-	-	-	-	-	-	FNANQSLPS	4.50	1.70	1.70
HLA-DRB1*09:01	1	406	420	15	TPTTTWTPSKAVQAM	non-allergn	0.4539		non-antigen	1.30	1.30	TTWTPSKAV	0.01	0.01	0.01	WTPSKAVQA	93.00	1.90	1.90	WTPSKAVQA	22.30	1.30	1.30	-	-	-	-
HLA-DRB1*15:02	1	114	128	15	QGQNQYRVYGSRMTT	non-allergn	1.0514	non-toxic	antigen	1.20	1.20	-	-	-	-	-	-	-	-	-	-	-	-	YRVYGSRMT	5.10	1.20	1.20
HLA-DRB1*09:01	1	408	422	15	TTTWTPSKAVQAMSR	non-allergn	0.2107		non-antigen	0.81	0.81	TTWTPSKAV	0.01	0.01	0.01	WTPSKAVQA	103.00	2.30	2.30	WTPSKAVQA	17.80	0.81	0.81	-	-	-	-
HLA-DRB1*09:01	1	409	423	15	TTWTPSKAVQAMSRP	non-allergn	0.0758		non-antigen	1.20	1.20	TTWTPSKAV	0.01	0.01	0.01	WTPSKAVQA	104.00	2.30	2.30	WTPSKAVQA	21.10	1.20	1.20	-	-	-	-
HLA-DRB1*15:02	1	153	167	15	VAHNAWMQFYGVPIL	non-allergn	0.0767		non-antigen	1.40	1.40	-	-	-	-	-	-	-	-	-	-	-	-	WMQFYGVPI	5.00	1.40	1.40
HLA-DRB1*07:01	1	44	58	15	VKAGDRFRMTRGGDV	allergn				1.80	1.80	RFRMTRGGD	253.67	38.00	38.00	VKAGDRFRM	31.00	1.80	1.80	FRMTRGGDV	12.00	1.10	1.10	-	-	-	-
HLA-DRB3*01:01	1	280	294	15	VSDNNYFTDFGDQVA	allergn				0.52	0.52	YFTDFGDQV	0.01	0.01	0.01	YFTDFGDQV	84.00	0.69	0.69	YFTDFGDQV	12.90	0.52	0.52	-	-	-	-
HLA-DRB3*01:01	1	387	401	15	VSWNFDRSWGFLRPK	allergn				0.65	0.65	FDRSWGFLR	54577.74	62.00	62.00	WNFDRSWGF	35.00	0.16	0.16	WNFDRSWGF	15.80	0.65	0.65	-	-	-	-
HLA-DRB1*15:01	1	114	128	15	QGQNQYRVYGSRMTT	non-allergn	1.0514	non-toxic	antigen	1.70	1.70	-	-	-	-	YRVYGSRMT	59.00	0.88	0.88	YRVYGSRMT	28.70	1.70	1.70	YRVYGSRMT	4.10	7.10	7.10
HLA-DRB1*08:01	1	306	320	15	WLNYALGWQGGGGNV	non-allergn	1.3753	non-toxic	antigen	0.85	0.85	-	-	-	-	-	-	-	-	-	-	-	-	WLNYALGWQ	4.70	0.85	0.85
HLA-DRB1*11:28	1	158	172	15	WMQFYGVPILYSPWL	allergn				0.92	0.92	-	-	-	-	-	-	-	-	-	-	-	-	FYGVPILYS	4.80	0.92	0.92
HLA-DRB1*13:05	1	158	172	15	WMQFYGVPILYSPWL	allergn				0.92	0.92	-	-	-	-	-	-	-	-	-	-	-	-	FYGVPILYS	4.80	0.92	0.92
HLA-DRB1*15:02	1	158	172	15	WMQFYGVPILYSPWL	allergn				1.40	1.40	-	-	-	-	-	-	-	-	-	-	-	-	WMQFYGVPI	5.00	1.40	1.40
HLA-DRB1*08:01	1	136	150	15	WYLKSSRTDLDYNSG	allergn				1.20	1.20	-	-	-	-	-	-	-	-	-	-	-	-	WYLKSSRTD	4.50	1.20	1.20
HLA-DRB3*01:01	1	384	398	15	YPSVSWNFDRSWGFL	non-allergn	0.1292		non-antigen	0.40	0.40	VSWNFDRSW	198849.66	69.00	69.00	WNFDRSWGF	33.00	0.13	0.13	WNFDRSWGF	10.50	0.40	0.40	-	-	-	-
HLA-DRB1*15:02	1	117	131	15	NQYRVYGSRMTTCDP	non-allergn	0.7279	non-toxic	antigen	1.20	1.20	-	-	-	-	-	-	-	-	-	-	-	-	YRVYGSRMT	5.10	1.20	1.20
HLA-DRB1*08:13	1	34	48	15	WLDYYQTKNRVKAGD	non-allergn	0.8287	non-toxic	antigen	1.20	1.20	-	-	-	-	-	-	-	-	-	-	-	-	YQTKNRVKA	4.40	1.20	1.20
HLA-DRB1*08:13	1	37	51	15	YYQTKNRVKAGDRFR	non-allergn	0.8885	non-toxic	antigen	1.20	1.20	-	-	-	-	-	-	-	-	-	-	-	-	YQTKNRVKA	4.40	1.20	1.20

## Sheet: Pbp1A_HTL
allele	seq_num	start	end	length	peptide	Allergenecity	antigencity	toxicity	value of antigencity	percentile_rank	adjusted_rank	comblib_core	comblib_score	comblib_rank	comblib_adjusted_rank	Column13	smm_align_ic50	smm_align_rank	smm_align_adjusted_rank	nn_align_core	nn_align_ic50	nn_align_rank	nn_align_adjusted_rank	Column21	Column22	Column23	Column24
HLA-DRB3*01:01	1	461	475	15	ITPSTLINDAPLSVP	non-allergn	antigen	non-toxic	0.5522	1.20	1.20	TLINDAPLS	3.76	15.00	15.00	LINDAPLSV	120.00	1.20	1.20	LINDAPLSV	12.70	0.52	0.52	-	-	-	-
HLA-DRB1*13:02	1	461	475	15	ITPSTLINDAPLSVP	non-allergn	antigen	non-toxic	0.5522	1.30	1.30	-	-	-	-	LINDAPLSV	12.00	0.07	0.07	LINDAPLSV	10.10	1.30	1.30	LINDAPLSV	0.40	48.00	48.00
HLA-DRB1*03:06	1	461	475	15	ITPSTLINDAPLSVP	non-allergn	antigen	non-toxic	0.5522	1.60	1.60	-	-	-	-	-	-	-	-	-	-	-	-	LINDAPLSV	4.40	1.60	1.60
HLA-DRB1*03:07	1	461	475	15	ITPSTLINDAPLSVP	non-allergn	antigen	non-toxic	0.5522	1.60	1.60	-	-	-	-	-	-	-	-	-	-	-	-	LINDAPLSV	4.40	1.60	1.60
HLA-DRB1*03:08	1	461	475	15	ITPSTLINDAPLSVP	non-allergn	antigen	non-toxic	0.5522	1.60	1.60	-	-	-	-	-	-	-	-	-	-	-	-	LINDAPLSV	4.40	1.60	1.60
HLA-DRB1*11:20	1	408	422	15	GAFVSLDTRTGAIKS	non-allergn	antigen	non-toxic	0.5536	0.25	0.25	-	-	-	-	-	-	-	-	-	-	-	-	FVSLDTRTG	5.10	0.25	0.25
HLA-DRB1*04:01	1	408	422	15	GAFVSLDTRTGAIKS	non-allergn	antigen	non-toxic	0.5536	0.32	0.32	-	-	-	-	FVSLDTRTG	54.00	0.32	0.32	FVSLDTRTG	18.70	0.25	0.25	FVSLDTRTG	2.80	6.30	6.30
HLA-DRB1*11:14	1	408	422	15	GAFVSLDTRTGAIKS	non-allergn	antigen	non-toxic	0.5536	1.10	1.10	-	-	-	-	-	-	-	-	-	-	-	-	FVSLDTRTG	3.70	1.10	1.10
HLA-DRB1*13:23	1	408	422	15	GAFVSLDTRTGAIKS	non-allergn	antigen	non-toxic	0.5536	1.10	1.10	-	-	-	-	-	-	-	-	-	-	-	-	FVSLDTRTG	3.70	1.10	1.10
HLA-DRB1*11:01	1	408	422	15	GAFVSLDTRTGAIKS	non-allergn	antigen	non-toxic	0.5536	1.60	1.60	-	-	-	-	FVSLDTRTG	37.00	1.60	1.60	FVSLDTRTG	13.40	1.30	1.30	FVSLDTRTG	2.80	4.60	4.60
HLA-DRB1*15:06	1	6	20	15	AAAIAIIITYPRLQS	non-allergn	antigen	non-toxic	0.5937	0.44	0.44	-	-	-	-	-	-	-	-	-	-	-	-	IITYPRLQS	6.20	0.44	0.44
HLA-DRB1*08:04	1	6	20	15	AAAIAIIITYPRLQS	non-allergn	antigen	non-toxic	0.5937	0.48	0.48	-	-	-	-	-	-	-	-	-	-	-	-	IITYPRLQS	4.70	0.48	0.48
HLA-DRB1*15:01	1	6	20	15	AAAIAIIITYPRLQS	non-allergn	antigen	non-toxic	0.5937	0.83	0.83	-	-	-	-	IAIIITYPR	91.00	2.20	2.20	IAIIITYPR	17.60	0.83	0.83	IITYPRLQS	6.20	0.44	0.44
HLA-DRB1*08:17	1	6	20	15	AAAIAIIITYPRLQS	non-allergn	antigen	non-toxic	0.5937	0.91	0.91	-	-	-	-	-	-	-	-	-	-	-	-	IITYPRLQS	5.50	0.91	0.91
HLA-DRB1*15:02	1	6	20	15	AAAIAIIITYPRLQS	non-allergn	antigen	non-toxic	0.5937	0.97	0.97	-	-	-	-	-	-	-	-	-	-	-	-	IITYPRLQS	5.20	0.97	0.97
HLA-DRB1*08:02	1	6	20	15	AAAIAIIITYPRLQS	non-allergn	antigen	non-toxic	0.5937	1.20	1.20	-	-	-	-	IAIIITYPR	131.00	0.20	0.20	IITYPRLQS	129.40	3.20	3.20	IITYPRLQS	3.70	1.20	1.20
HLA-DRB1*08:13	1	6	20	15	AAAIAIIITYPRLQS	non-allergn	antigen	non-toxic	0.5937	1.40	1.40	-	-	-	-	-	-	-	-	-	-	-	-	IITYPRLQS	4.30	1.40	1.40
HLA-DRB1*08:06	1	6	20	15	AAAIAIIITYPRLQS	non-allergn	antigen	non-toxic	0.5937	1.50	1.50	-	-	-	-	-	-	-	-	-	-	-	-	IITYPRLQS	4.70	1.50	1.50
HLA-DRB5*01:05	1	6	20	15	AAAIAIIITYPRLQS	non-allergn	antigen	non-toxic	0.5937	1.60	1.60	-	-	-	-	-	-	-	-	-	-	-	-	IAIIITYPR	4.70	1.60	1.60
HLA-DRB1*04:02	1	6	20	15	AAAIAIIITYPRLQS	non-allergn	antigen	non-toxic	0.5937	1.70	1.70	-	-	-	-	-	-	-	-	-	-	-	-	IIITYPRLQ	4.30	1.70	1.70
HLA-DRB1*11:07	1	19	33	15	QSLDVITDYRPKIPL	non-allergn	antigen	non-toxic	0.6248	0.91	0.91	-	-	-	-	-	-	-	-	-	-	-	-	VITDYRPKI	4.80	0.91	0.91
HLA-DRB1*11:20	1	407	421	15	EGAFVSLDTRTGAIK	non-allergn	antigen	non-toxic	0.6399	0.25	0.25	-	-	-	-	-	-	-	-	-	-	-	-	FVSLDTRTG	5.10	0.25	0.25
HLA-DRB1*04:01	1	407	421	15	EGAFVSLDTRTGAIK	non-allergn	antigen	non-toxic	0.6399	0.30	0.30	-	-	-	-	FVSLDTRTG	53.00	0.30	0.30	FVSLDTRTG	16.50	0.15	0.15	FVSLDTRTG	2.80	6.30	6.30
HLA-DRB1*11:14	1	407	421	15	EGAFVSLDTRTGAIK	non-allergn	antigen	non-toxic	0.6399	1.10	1.10	-	-	-	-	-	-	-	-	-	-	-	-	FVSLDTRTG	3.70	1.10	1.10
HLA-DRB1*13:23	1	407	421	15	EGAFVSLDTRTGAIK	non-allergn	antigen	non-toxic	0.6399	1.10	1.10	-	-	-	-	-	-	-	-	-	-	-	-	FVSLDTRTG	3.70	1.10	1.10
HLA-DRB1*11:01	1	407	421	15	EGAFVSLDTRTGAIK	non-allergn	antigen	non-toxic	0.6399	1.60	1.60	-	-	-	-	FVSLDTRTG	37.00	1.60	1.60	FVSLDTRTG	14.30	1.30	1.30	FVSLDTRTG	2.80	4.60	4.60
HLA-DRB1*15:02	1	676	690	15	AALPIWINYMGNALK	non-allergn	antigen	non-toxic	0.6431	0.36	0.36	-	-	-	-	-	-	-	-	-	-	-	-	WINYMGNAL	5.80	0.36	0.36
HLA-DRB1*04:04	1	676	690	15	AALPIWINYMGNALK	non-allergn	antigen	non-toxic	0.6431	1.10	1.10	-	-	-	-	AALPIWINY	24.00	0.63	0.63	WINYMGNAL	84.30	6.70	6.70	INYMGNALK	4.40	1.10	1.10
HLA-DRB1*04:23	1	676	690	15	AALPIWINYMGNALK	non-allergn	antigen	non-toxic	0.6431	1.10	1.10	-	-	-	-	-	-	-	-	-	-	-	-	INYMGNALK	4.40	1.10	1.10
HLA-DRB1*08:13	1	270	284	15	FKVYTTVDSRHQKWA	non-allergn	antigen	non-toxic	0.6545	0.30	0.30	-	-	-	-	-	-	-	-	-	-	-	-	FKVYTTVDS	5.20	0.30	0.30
HLA-DRB1*04:08	1	270	284	15	FKVYTTVDSRHQKWA	non-allergn	antigen	non-toxic	0.6545	1.30	1.30	-	-	-	-	-	-	-	-	-	-	-	-	FKVYTTVDS	3.70	1.30	1.30
HLA-DRB1*11:14	1	270	284	15	FKVYTTVDSRHQKWA	non-allergn	antigen	non-toxic	0.6545	1.70	1.70	-	-	-	-	-	-	-	-	-	-	-	-	FKVYTTVDS	3.40	1.70	1.70
HLA-DRB1*13:23	1	270	284	15	FKVYTTVDSRHQKWA	non-allergn	antigen	non-toxic	0.6545	1.70	1.70	-	-	-	-	-	-	-	-	-	-	-	-	FKVYTTVDS	3.40	1.70	1.70
HLA-DRB1*08:01	1	270	284	15	FKVYTTVDSRHQKWA	non-allergn	antigen	non-toxic	0.6545	1.90	1.90	-	-	-	-	-	-	-	-	-	-	-	-	FKVYTTVDS	4.20	1.90	1.90
HLA-DRB5*01:05	1	5	19	15	GAAAIAIIITYPRLQ	non-allergn	antigen	non-toxic	0.6814	1.60	1.60	-	-	-	-	-	-	-	-	-	-	-	-	IAIIITYPR	4.70	1.60	1.60
HLA-DRB1*04:02	1	5	19	15	GAAAIAIIITYPRLQ	non-allergn	antigen	non-toxic	0.6814	1.70	1.70	-	-	-	-	-	-	-	-	-	-	-	-	IIITYPRLQ	4.30	1.70	1.70
HLA-DRB1*04:26	1	132	146	15	AFKIEHTLSKDQILE	non-allergn	antigen	non-toxic	0.6832	0.01	0.01	-	-	-	-	-	-	-	-	-	-	-	-	FKIEHTLSK	6.40	0.01	0.01
HLA-DRB1*04:21	1	132	146	15	AFKIEHTLSKDQILE	non-allergn	antigen	non-toxic	0.6832	0.06	0.06	-	-	-	-	-	-	-	-	-	-	-	-	FKIEHTLSK	6.50	0.06	0.06
HLA-DRB1*04:01	1	406	420	15	VEGAFVSLDTRTGAI	non-allergn	antigen	non-toxic	0.6843	0.33	0.33	-	-	-	-	FVSLDTRTG	55.00	0.33	0.33	FVSLDTRTG	18.50	0.25	0.25	FVSLDTRTG	2.80	6.30	6.30
HLA-DRB1*11:14	1	406	420	15	VEGAFVSLDTRTGAI	non-allergn	antigen	non-toxic	0.6843	1.10	1.10	-	-	-	-	-	-	-	-	-	-	-	-	FVSLDTRTG	3.70	1.10	1.10
HLA-DRB1*13:23	1	406	420	15	VEGAFVSLDTRTGAI	non-allergn	antigen	non-toxic	0.6843	1.10	1.10	-	-	-	-	-	-	-	-	-	-	-	-	FVSLDTRTG	3.70	1.10	1.10
HLA-DRB5*01:05	1	4	18	15	AGAAAIAIIITYPRL	non-allergn	antigen	non-toxic	0.7218	1.60	1.60	-	-	-	-	-	-	-	-	-	-	-	-	IAIIITYPR	4.70	1.60	1.60
HLA-DRB1*01:02	1	545	559	15	AGSVTPLQMVEGYSV	non-allergn	antigen	non-toxic	0.7726	0.99	0.99	-	-	-	-	-	-	-	-	-	-	-	-	LQMVEGYSV	3.05	0.99	0.99
HLA-DRB1*15:02	1	677	691	15	ALPIWINYMGNALKG	non-allergn	antigen	non-toxic	0.8291	0.36	0.36	-	-	-	-	-	-	-	-	-	-	-	-	WINYMGNAL	5.80	0.36	0.36
HLA-DRB1*04:04	1	677	691	15	ALPIWINYMGNALKG	non-allergn	antigen	non-toxic	0.8291	1.10	1.10	-	-	-	-	INYMGNALK	24.00	0.63	0.63	WINYMGNAL	80.20	6.40	6.40	INYMGNALK	4.40	1.10	1.10
HLA-DRB1*04:23	1	677	691	15	ALPIWINYMGNALKG	non-allergn	antigen	non-toxic	0.8291	1.10	1.10	-	-	-	-	-	-	-	-	-	-	-	-	INYMGNALK	4.40	1.10	1.10
HLA-DRB1*08:04	1	378	392	15	AQLQIRRGAVIRVQA	non-allergn	antigen	non-toxic	0.834	1.60	1.60	-	-	-	-	-	-	-	-	-	-	-	-	LQIRRGAVI	4.00	1.60	1.60
HLA-DRB1*11:07	1	378	392	15	AQLQIRRGAVIRVQA	non-allergn	antigen	non-toxic	0.834	1.90	1.90	-	-	-	-	-	-	-	-	-	-	-	-	IRRGAVIRV	4.30	1.90	1.90
HLA-DRB1*08:17	1	21	35	15	LDVITDYRPKIPLRV	non-allergn	antigen	non-toxic	1.0037	0.30	0.30	-	-	-	-	-	-	-	-	-	-	-	-	YRPKIPLRV	6.40	0.30	0.30
HLA-DRB1*08:13	1	21	35	15	LDVITDYRPKIPLRV	non-allergn	antigen	non-toxic	1.0037	0.46	0.46	-	-	-	-	-	-	-	-	-	-	-	-	YRPKIPLRV	4.90	0.46	0.46
HLA-DRB1*03:01	1	21	35	15	LDVITDYRPKIPLRV	non-allergn	antigen	non-toxic	1.0037	0.70	0.70	-	-	-	-	VITDYRPKI	45.00	0.24	0.24	VITDYRPKI	147.00	6.00	6.00	VITDYRPKI	5.70	0.70	0.70
HLA-DRB1*11:07	1	21	35	15	LDVITDYRPKIPLRV	non-allergn	antigen	non-toxic	1.0037	0.91	0.91	-	-	-	-	-	-	-	-	-	-	-	-	VITDYRPKI	4.80	0.91	0.91
HLA-DRB1*11:20	1	21	35	15	LDVITDYRPKIPLRV	non-allergn	antigen	non-toxic	1.0037	0.92	0.92	-	-	-	-	-	-	-	-	-	-	-	-	YRPKIPLRV	4.50	0.92	0.92
HLA-DRB1*08:01	1	21	35	15	LDVITDYRPKIPLRV	non-allergn	antigen	non-toxic	1.0037	1.00	1.00	-	-	-	-	-	-	-	-	-	-	-	-	YRPKIPLRV	4.60	1.00	1.00
HLA-DRB1*03:09	1	21	35	15	LDVITDYRPKIPLRV	non-allergn	antigen	non-toxic	1.0037	1.40	1.40	-	-	-	-	-	-	-	-	-	-	-	-	VITDYRPKI	4.70	1.40	1.40
HLA-DRB1*11:14	1	21	35	15	LDVITDYRPKIPLRV	non-allergn	antigen	non-toxic	1.0037	1.50	1.50	-	-	-	-	-	-	-	-	-	-	-	-	YRPKIPLRV	3.50	1.50	1.50
HLA-DRB1*13:23	1	21	35	15	LDVITDYRPKIPLRV	non-allergn	antigen	non-toxic	1.0037	1.50	1.50	-	-	-	-	-	-	-	-	-	-	-	-	YRPKIPLRV	3.50	1.50	1.50
HLA-DRB1*11:28	1	21	35	15	LDVITDYRPKIPLRV	non-allergn	antigen	non-toxic	1.0037	1.80	1.80	-	-	-	-	-	-	-	-	-	-	-	-	YRPKIPLRV	4.30	1.80	1.80
HLA-DRB1*13:05	1	21	35	15	LDVITDYRPKIPLRV	non-allergn	antigen	non-toxic	1.0037	1.80	1.80	-	-	-	-	-	-	-	-	-	-	-	-	YRPKIPLRV	4.30	1.80	1.80
HLA-DRB1*08:17	1	23	37	15	VITDYRPKIPLRVYS	non-allergn	antigen	non-toxic	1.0456	0.30	0.30	-	-	-	-	-	-	-	-	-	-	-	-	YRPKIPLRV	6.40	0.30	0.30
HLA-DRB1*08:13	1	23	37	15	VITDYRPKIPLRVYS	non-allergn	antigen	non-toxic	1.0456	0.46	0.46	-	-	-	-	-	-	-	-	-	-	-	-	YRPKIPLRV	4.90	0.46	0.46
HLA-DRB1*11:07	1	23	37	15	VITDYRPKIPLRVYS	non-allergn	antigen	non-toxic	1.0456	0.91	0.91	-	-	-	-	-	-	-	-	-	-	-	-	VITDYRPKI	4.80	0.91	0.91
HLA-DRB1*11:20	1	23	37	15	VITDYRPKIPLRVYS	non-allergn	antigen	non-toxic	1.0456	0.92	0.92	-	-	-	-	-	-	-	-	-	-	-	-	YRPKIPLRV	4.50	0.92	0.92
HLA-DRB1*08:01	1	23	37	15	VITDYRPKIPLRVYS	non-allergn	antigen	non-toxic	1.0456	1.00	1.00	-	-	-	-	-	-	-	-	-	-	-	-	YRPKIPLRV	4.60	1.00	1.00
HLA-DRB1*03:09	1	23	37	15	VITDYRPKIPLRVYS	non-allergn	antigen	non-toxic	1.0456	1.40	1.40	-	-	-	-	-	-	-	-	-	-	-	-	VITDYRPKI	4.70	1.40	1.40
HLA-DRB1*11:14	1	23	37	15	VITDYRPKIPLRVYS	non-allergn	antigen	non-toxic	1.0456	1.50	1.50	-	-	-	-	-	-	-	-	-	-	-	-	YRPKIPLRV	3.50	1.50	1.50
HLA-DRB1*13:23	1	23	37	15	VITDYRPKIPLRVYS	non-allergn	antigen	non-toxic	1.0456	1.50	1.50	-	-	-	-	-	-	-	-	-	-	-	-	YRPKIPLRV	3.50	1.50	1.50
HLA-DRB1*03:01	1	23	37	15	VITDYRPKIPLRVYS	non-allergn	antigen	non-toxic	1.0456	1.70	1.70	-	-	-	-	VITDYRPKI	140.00	1.70	1.70	VITDYRPKI	849.90	22.00	22.00	VITDYRPKI	5.70	0.70	0.70
HLA-DRB1*11:28	1	23	37	15	VITDYRPKIPLRVYS	non-allergn	antigen	non-toxic	1.0456	1.80	1.80	-	-	-	-	-	-	-	-	-	-	-	-	YRPKIPLRV	4.30	1.80	1.80
HLA-DRB1*13:01	1	201	215	15	DRAKLRQQYVLRRMR	non-allergn	antigen	non-toxic	1.0649	1.00	1.00	-	-	-	-	-	-	-	-	-	-	-	-	LRQQYVLRR	4.90	1.00	1.00
HLA-DRB1*08:17	1	22	36	15	DVITDYRPKIPLRVY	non-allergn	antigen	non-toxic	1.0649	0.30	0.30	-	-	-	-	-	-	-	-	-	-	-	-	YRPKIPLRV	6.40	0.30	0.30
HLA-DRB1*08:13	1	22	36	15	DVITDYRPKIPLRVY	non-allergn	antigen	non-toxic	1.0649	0.46	0.46	-	-	-	-	-	-	-	-	-	-	-	-	YRPKIPLRV	4.90	0.46	0.46
HLA-DRB1*11:07	1	22	36	15	DVITDYRPKIPLRVY	non-allergn	antigen	non-toxic	1.0649	0.91	0.91	-	-	-	-	-	-	-	-	-	-	-	-	VITDYRPKI	4.80	0.91	0.91
HLA-DRB1*11:20	1	22	36	15	DVITDYRPKIPLRVY	non-allergn	antigen	non-toxic	1.0649	0.92	0.92	-	-	-	-	-	-	-	-	-	-	-	-	YRPKIPLRV	4.50	0.92	0.92
HLA-DRB1*08:01	1	22	36	15	DVITDYRPKIPLRVY	non-allergn	antigen	non-toxic	1.0649	1.00	1.00	-	-	-	-	-	-	-	-	-	-	-	-	YRPKIPLRV	4.60	1.00	1.00
HLA-DRB1*03:09	1	22	36	15	DVITDYRPKIPLRVY	non-allergn	antigen	non-toxic	1.0649	1.40	1.40	-	-	-	-	-	-	-	-	-	-	-	-	VITDYRPKI	4.70	1.40	1.40
HLA-DRB1*11:14	1	22	36	15	DVITDYRPKIPLRVY	non-allergn	antigen	non-toxic	1.0649	1.50	1.50	-	-	-	-	-	-	-	-	-	-	-	-	YRPKIPLRV	3.50	1.50	1.50
HLA-DRB1*13:23	1	22	36	15	DVITDYRPKIPLRVY	non-allergn	antigen	non-toxic	1.0649	1.50	1.50	-	-	-	-	-	-	-	-	-	-	-	-	YRPKIPLRV	3.50	1.50	1.50
HLA-DRB1*03:01	1	22	36	15	DVITDYRPKIPLRVY	non-allergn	antigen	non-toxic	1.0649	1.70	1.70	-	-	-	-	VITDYRPKI	140.00	1.70	1.70	VITDYRPKI	322.90	11.00	11.00	VITDYRPKI	5.70	0.70	0.70
HLA-DRB1*11:28	1	22	36	15	DVITDYRPKIPLRVY	non-allergn	antigen	non-toxic	1.0649	1.80	1.80	-	-	-	-	-	-	-	-	-	-	-	-	YRPKIPLRV	4.30	1.80	1.80
HLA-DRB1*13:05	1	22	36	15	DVITDYRPKIPLRVY	non-allergn	antigen	non-toxic	1.0649	1.80	1.80	-	-	-	-	-	-	-	-	-	-	-	-	YRPKIPLRV	4.30	1.80	1.80
HLA-DRB1*08:17	1	24	38	15	ITDYRPKIPLRVYSA	non-allergn	antigen	non-toxic	1.1189	0.30	0.30	-	-	-	-	-	-	-	-	-	-	-	-	YRPKIPLRV	6.40	0.30	0.30
HLA-DRB1*08:13	1	24	38	15	ITDYRPKIPLRVYSA	non-allergn	antigen	non-toxic	1.1189	0.46	0.46	-	-	-	-	-	-	-	-	-	-	-	-	YRPKIPLRV	4.90	0.46	0.46
HLA-DRB1*11:20	1	24	38	15	ITDYRPKIPLRVYSA	non-allergn	antigen	non-toxic	1.1189	0.92	0.92	-	-	-	-	-	-	-	-	-	-	-	-	YRPKIPLRV	4.50	0.92	0.92
HLA-DRB1*08:01	1	24	38	15	ITDYRPKIPLRVYSA	non-allergn	antigen	non-toxic	1.1189	1.00	1.00	-	-	-	-	-	-	-	-	-	-	-	-	YRPKIPLRV	4.60	1.00	1.00
HLA-DRB1*11:14	1	24	38	15	ITDYRPKIPLRVYSA	non-allergn	antigen	non-toxic	1.1189	1.50	1.50	-	-	-	-	-	-	-	-	-	-	-	-	YRPKIPLRV	3.50	1.50	1.50
HLA-DRB1*13:23	1	24	38	15	ITDYRPKIPLRVYSA	non-allergn	antigen	non-toxic	1.1189	1.50	1.50	-	-	-	-	-	-	-	-	-	-	-	-	YRPKIPLRV	3.50	1.50	1.50
HLA-DRB1*11:28	1	24	38	15	ITDYRPKIPLRVYSA	non-allergn	antigen	non-toxic	1.1189	1.80	1.80	-	-	-	-	-	-	-	-	-	-	-	-	YRPKIPLRV	4.30	1.80	1.80
HLA-DRB1*13:05	1	24	38	15	ITDYRPKIPLRVYSA	non-allergn	antigen	non-toxic	1.1189	1.80	1.80	-	-	-	-	-	-	-	-	-	-	-	-	YRPKIPLRV	4.30	1.80	1.80
HLA-DRB1*08:17	1	26	40	15	DYRPKIPLRVYSADN	non-allergn	antigen	non-toxic	1.1729	0.30	0.30	-	-	-	-	-	-	-	-	-	-	-	-	YRPKIPLRV	6.40	0.30	0.30
HLA-DRB1*08:13	1	26	40	15	DYRPKIPLRVYSADN	non-allergn	antigen	non-toxic	1.1729	0.46	0.46	-	-	-	-	-	-	-	-	-	-	-	-	YRPKIPLRV	4.90	0.46	0.46
HLA-DRB1*11:20	1	26	40	15	DYRPKIPLRVYSADN	non-allergn	antigen	non-toxic	1.1729	0.92	0.92	-	-	-	-	-	-	-	-	-	-	-	-	YRPKIPLRV	4.50	0.92	0.92
HLA-DRB1*08:01	1	26	40	15	DYRPKIPLRVYSADN	non-allergn	antigen	non-toxic	1.1729	1.00	1.00	-	-	-	-	-	-	-	-	-	-	-	-	YRPKIPLRV	4.60	1.00	1.00
HLA-DRB1*11:14	1	26	40	15	DYRPKIPLRVYSADN	non-allergn	antigen	non-toxic	1.1729	1.50	1.50	-	-	-	-	-	-	-	-	-	-	-	-	YRPKIPLRV	3.50	1.50	1.50
HLA-DRB1*13:23	1	26	40	15	DYRPKIPLRVYSADN	non-allergn	antigen	non-toxic	1.1729	1.50	1.50	-	-	-	-	-	-	-	-	-	-	-	-	YRPKIPLRV	3.50	1.50	1.50
HLA-DRB1*11:28	1	26	40	15	DYRPKIPLRVYSADN	non-allergn	antigen	non-toxic	1.1729	1.80	1.80	-	-	-	-	-	-	-	-	-	-	-	-	YRPKIPLRV	4.30	1.80	1.80
HLA-DRB1*13:05	1	26	40	15	DYRPKIPLRVYSADN	non-allergn	antigen	non-toxic	1.1729	1.80	1.80	-	-	-	-	-	-	-	-	-	-	-	-	YRPKIPLRV	4.30	1.80	1.80
HLA-DRB1*07:01	1	668	682	15	GRYGYGGTAALPIWI	non-allergn	antigen	non-toxic	1.5906	0.70	0.70	YGYGGTAAL	442.22	42.00	42.00	YGGTAALPI	17.00	0.70	0.70	YGGTAALPI	4.20	0.11	0.11	-	-	-	-
HLA-DRB1*03:05	1	570	584	15	FFIDRIEDQSGRVLA	non-allergn	antigen	non-toxic	0.5168	0.07	0.07	-	-	-	-	-	-	-	-	-	-	-	-	FFIDRIEDQ	5.60	0.07	0.07
HLA-DRB1*03:06	1	570	584	15	FFIDRIEDQSGRVLA	non-allergn	antigen	non-toxic	0.5168	0.63	0.63	-	-	-	-	-	-	-	-	-	-	-	-	FFIDRIEDQ	5.00	0.63	0.63
HLA-DRB1*03:07	1	570	584	15	FFIDRIEDQSGRVLA	non-allergn	antigen	non-toxic	0.5168	0.63	0.63	-	-	-	-	-	-	-	-	-	-	-	-	FFIDRIEDQ	5.00	0.63	0.63
HLA-DRB1*03:08	1	570	584	15	FFIDRIEDQSGRVLA	non-allergn	antigen	non-toxic	0.5168	0.63	0.63	-	-	-	-	-	-	-	-	-	-	-	-	FFIDRIEDQ	5.00	0.63	0.63
HLA-DRB1*04:26	1	570	584	15	FFIDRIEDQSGRVLA	non-allergn	antigen	non-toxic	0.5168	0.89	0.89	-	-	-	-	-	-	-	-	-	-	-	-	FFIDRIEDQ	4.30	0.89	0.89
HLA-DRB1*03:09	1	570	584	15	FFIDRIEDQSGRVLA	non-allergn	antigen	non-toxic	0.5168	1.10	1.10	-	-	-	-	-	-	-	-	-	-	-	-	FFIDRIEDQ	4.90	1.10	1.10
HLA-DRB1*11:07	1	570	584	15	FFIDRIEDQSGRVLA	non-allergn	antigen	non-toxic	0.5168	1.40	1.40	-	-	-	-	-	-	-	-	-	-	-	-	FFIDRIEDQ	4.60	1.40	1.40
HLA-DRB1*03:01	1	18	32	15	LQSLDVITDYRPKIP	non-allergn	antigen	non-toxic	0.5482	0.70	0.70	-	-	-	-	VITDYRPKI	48.00	0.34	0.34	VITDYRPKI	101.10	4.20	4.20	VITDYRPKI	5.70	0.70	0.70
HLA-DRB1*11:07	1	18	32	15	LQSLDVITDYRPKIP	non-allergn	antigen	non-toxic	0.5482	0.91	0.91	-	-	-	-	-	-	-	-	-	-	-	-	VITDYRPKI	4.80	0.91	0.91
HLA-DRB1*03:09	1	18	32	15	LQSLDVITDYRPKIP	non-allergn	antigen	non-toxic	0.5482	1.40	1.40	-	-	-	-	-	-	-	-	-	-	-	-	VITDYRPKI	4.70	1.40	1.40
HLA-DRB1*11:20	1	409	423	15	AFVSLDTRTGAIKSL	non-allergn	antigen	non-toxic	0.5974	0.25	0.25	-	-	-	-	-	-	-	-	-	-	-	-	FVSLDTRTG	5.10	0.25	0.25
HLA-DRB1*11:14	1	409	423	15	AFVSLDTRTGAIKSL	non-allergn	antigen	non-toxic	0.5974	1.10	1.10	-	-	-	-	-	-	-	-	-	-	-	-	FVSLDTRTG	3.70	1.10	1.10
HLA-DRB1*13:23	1	409	423	15	AFVSLDTRTGAIKSL	non-allergn	antigen	non-toxic	0.5974	1.10	1.10	-	-	-	-	-	-	-	-	-	-	-	-	FVSLDTRTG	3.70	1.10	1.10
HLA-DRB1*03:01	1	19	33	15	QSLDVITDYRPKIPL	non-allergn	antigen	non-toxic	0.6248	0.70	0.70	-	-	-	-	VITDYRPKI	46.00	0.27	0.27	VITDYRPKI	97.40	4.10	4.10	VITDYRPKI	5.70	0.70	0.70
HLA-DRB1*03:09	1	19	33	15	QSLDVITDYRPKIPL	non-allergn	antigen	non-toxic	0.6248	1.40	1.40	-	-	-	-	-	-	-	-	-	-	-	-	VITDYRPKI	4.70	1.40	1.40
HLA-DRB1*15:02	1	679	693	15	PIWINYMGNALKGQP	non-allergn	antigen	non-toxic	0.8424	0.36	0.36	-	-	-	-	-	-	-	-	-	-	-	-	WINYMGNAL	5.80	0.36	0.36
HLA-DRB1*04:04	1	679	693	15	PIWINYMGNALKGQP	non-allergn	antigen	non-toxic	0.8424	1.10	1.10	-	-	-	-	INYMGNALK	24.00	0.63	0.63	WINYMGNAL	98.00	7.80	7.80	INYMGNALK	4.40	1.10	1.10
HLA-DRB1*04:23	1	679	693	15	PIWINYMGNALKGQP	non-allergn	antigen	non-toxic	0.8424	1.10	1.10	-	-	-	-	-	-	-	-	-	-	-	-	INYMGNALK	4.40	1.10	1.10
HLA-DRB1*04:26	1	131	145	15	LAFKIEHTLSKDQIL	non-allergn	antigen	non-toxic	0.8519	0.01	0.01	-	-	-	-	-	-	-	-	-	-	-	-	FKIEHTLSK	6.40	0.01	0.01
HLA-DRB1*04:21	1	131	145	15	LAFKIEHTLSKDQIL	non-allergn	antigen	non-toxic	0.8519	0.06	0.06	-	-	-	-	-	-	-	-	-	-	-	-	FKIEHTLSK	6.50	0.06	0.06
HLA-DRB1*11:20	1	404	418	15	PEVEGAFVSLDTRTG	non-allergn	antigen	non-toxic	0.9700	0.25	0.25	-	-	-	-	-	-	-	-	-	-	-	-	FVSLDTRTG	5.10	0.25	0.25
HLA-DRB1*11:14	1	404	418	15	PEVEGAFVSLDTRTG	non-allergn	antigen	non-toxic	0.9700	1.10	1.10	-	-	-	-	-	-	-	-	-	-	-	-	FVSLDTRTG	3.70	1.10	1.10
HLA-DRB1*13:23	1	404	418	15	PEVEGAFVSLDTRTG	non-allergn	antigen	non-toxic	0.9700	1.10	1.10	-	-	-	-	-	-	-	-	-	-	-	-	FVSLDTRTG	3.70	1.10	1.10
HLA-DRB1*11:20	1	405	419	15	EVEGAFVSLDTRTGA	non-allergn	antigen	non-toxic	1.0339	0.25	0.25	-	-	-	-	-	-	-	-	-	-	-	-	FVSLDTRTG	5.10	0.25	0.25
HLA-DRB1*04:01	1	405	419	15	EVEGAFVSLDTRTGA	non-allergn	antigen	non-toxic	1.0339	0.41	0.41	-	-	-	-	FVSLDTRTG	57.00	0.36	0.36	FVSLDTRTG	22.90	0.41	0.41	FVSLDTRTG	2.80	6.30	6.30
HLA-DRB1*11:14	1	405	419	15	EVEGAFVSLDTRTGA	non-allergn	antigen	non-toxic	1.0339	1.10	1.10	-	-	-	-	-	-	-	-	-	-	-	-	FVSLDTRTG	3.70	1.10	1.10
HLA-DRB1*13:23	1	405	419	15	EVEGAFVSLDTRTGA	non-allergn	antigen	non-toxic	1.0339	1.10	1.10	-	-	-	-	-	-	-	-	-	-	-	-	FVSLDTRTG	3.70	1.10	1.10
HLA-DRB1*08:17	1	25	39	15	TDYRPKIPLRVYSAD	non-allergn	antigen	non-toxic	1.2952	0.30	0.30	-	-	-	-	-	-	-	-	-	-	-	-	YRPKIPLRV	6.40	0.30	0.30
HLA-DRB1*08:13	1	25	39	15	TDYRPKIPLRVYSAD	non-allergn	antigen	non-toxic	1.2952	0.46	0.46	-	-	-	-	-	-	-	-	-	-	-	-	YRPKIPLRV	4.90	0.46	0.46
HLA-DRB1*11:20	1	25	39	15	TDYRPKIPLRVYSAD	non-allergn	antigen	non-toxic	1.2952	0.92	0.92	-	-	-	-	-	-	-	-	-	-	-	-	YRPKIPLRV	4.50	0.92	0.92
HLA-DRB1*08:01	1	25	39	15	TDYRPKIPLRVYSAD	non-allergn	antigen	non-toxic	1.2952	1.00	1.00	-	-	-	-	-	-	-	-	-	-	-	-	YRPKIPLRV	4.60	1.00	1.00
HLA-DRB1*11:14	1	25	39	15	TDYRPKIPLRVYSAD	non-allergn	antigen	non-toxic	1.2952	1.50	1.50	-	-	-	-	-	-	-	-	-	-	-	-	YRPKIPLRV	3.50	1.50	1.50
HLA-DRB1*13:23	1	25	39	15	TDYRPKIPLRVYSAD	non-allergn	antigen	non-toxic	1.2952	1.50	1.50	-	-	-	-	-	-	-	-	-	-	-	-	YRPKIPLRV	3.50	1.50	1.50
HLA-DRB1*11:28	1	25	39	15	TDYRPKIPLRVYSAD	non-allergn	antigen	non-toxic	1.2952	1.80	1.80	-	-	-	-	-	-	-	-	-	-	-	-	YRPKIPLRV	4.30	1.80	1.80
HLA-DRB1*13:05	1	25	39	15	TDYRPKIPLRVYSAD	non-allergn	antigen	non-toxic	1.2952	1.80	1.80	-	-	-	-	-	-	-	-	-	-	-	-	YRPKIPLRV	4.30	1.80	1.80
HLA-DRB3*01:01	1	462	476	15	TPSTLINDAPLSVPG	non-allergn	antigen	non-toxic	0.5369	1.20	1.20	TLINDAPLS	3.76	15.00	15.00	LINDAPLSV	123.00	1.20	1.20	LINDAPLSV	15.90	0.65	0.65	-	-	-	-
HLA-DRB1*13:02	1	462	476	15	TPSTLINDAPLSVPG	non-allergn	antigen	non-toxic	0.5369	1.40	1.40	-	-	-	-	LINDAPLSV	12.00	0.07	0.07	LINDAPLSV	10.50	1.40	1.40	LINDAPLSV	0.40	48.00	48.00
HLA-DRB1*03:06	1	462	476	15	TPSTLINDAPLSVPG	non-allergn	antigen	non-toxic	0.5369	1.60	1.60	-	-	-	-	-	-	-	-	-	-	-	-	LINDAPLSV	4.40	1.60	1.60
HLA-DRB1*03:07	1	462	476	15	TPSTLINDAPLSVPG	non-allergn	antigen	non-toxic	0.5369	1.60	1.60	-	-	-	-	-	-	-	-	-	-	-	-	LINDAPLSV	4.40	1.60	1.60
HLA-DRB1*03:08	1	462	476	15	TPSTLINDAPLSVPG	non-allergn	antigen	non-toxic	0.5369	1.60	1.60	-	-	-	-	-	-	-	-	-	-	-	-	LINDAPLSV	4.40	1.60	1.60
HLA-DRB1*03:05	1	567	581	15	TKAFFIDRIEDQSGR	non-allergn	antigen	non-toxic	0.5856	0.07	0.07	-	-	-	-	-	-	-	-	-	-	-	-	FFIDRIEDQ	5.60	0.07	0.07
HLA-DRB1*03:06	1	567	581	15	TKAFFIDRIEDQSGR	non-allergn	antigen	non-toxic	0.5856	0.63	0.63	-	-	-	-	-	-	-	-	-	-	-	-	FFIDRIEDQ	5.00	0.63	0.63
HLA-DRB1*03:07	1	567	581	15	TKAFFIDRIEDQSGR	non-allergn	antigen	non-toxic	0.5856	0.63	0.63	-	-	-	-	-	-	-	-	-	-	-	-	FFIDRIEDQ	5.00	0.63	0.63
HLA-DRB1*03:08	1	567	581	15	TKAFFIDRIEDQSGR	non-allergn	antigen	non-toxic	0.5856	0.63	0.63	-	-	-	-	-	-	-	-	-	-	-	-	FFIDRIEDQ	5.00	0.63	0.63
HLA-DRB1*04:26	1	567	581	15	TKAFFIDRIEDQSGR	non-allergn	antigen	non-toxic	0.5856	0.89	0.89	-	-	-	-	-	-	-	-	-	-	-	-	FFIDRIEDQ	4.30	0.89	0.89
HLA-DRB1*03:09	1	567	581	15	TKAFFIDRIEDQSGR	non-allergn	antigen	non-toxic	0.5856	1.10	1.10	-	-	-	-	-	-	-	-	-	-	-	-	FFIDRIEDQ	4.90	1.10	1.10
HLA-DRB1*11:07	1	567	581	15	TKAFFIDRIEDQSGR	non-allergn	antigen	non-toxic	0.5856	1.40	1.40	-	-	-	-	-	-	-	-	-	-	-	-	FFIDRIEDQ	4.60	1.40	1.40
HLA-DRB1*03:05	1	351	365	15	YMRGGKIASIKGAGL	non-allergn	antigen	non-toxic	0.6500	0.52	0.52	-	-	-	-	-	-	-	-	-	-	-	-	YMRGGKIAS	4.70	0.52	0.52
HLA-DRB1*03:09	1	351	365	15	YMRGGKIASIKGAGL	non-allergn	antigen	non-toxic	0.6500	0.77	0.77	-	-	-	-	-	-	-	-	-	-	-	-	YMRGGKIAS	5.10	0.77	0.77
HLA-DRB1*07:03	1	666	680	15	SLGRYGYGGTAALPI	non-allergn	antigen	non-toxic	0.7823	0.61	0.61	-	-	-	-	-	-	-	-	-	-	-	-	YGGTAALPI	7.70	0.61	0.61
HLA-DRB1*07:01	1	666	680	15	SLGRYGYGGTAALPI	non-allergn	antigen	non-toxic	0.7823	0.76	0.76	YGYGGTAAL	442.22	42.00	42.00	SLGRYGYGG	18.00	0.76	0.76	YGGTAALPI	4.90	0.21	0.21	-	-	-	-
HLA-DRB1*08:04	1	375	389	15	KASAQLQIRRGAVIR	non-allergn	antigen	non-toxic	0.8196	1.60	1.60	-	-	-	-	-	-	-	-	-	-	-	-	LQIRRGAVI	4.00	1.60	1.60
HLA-DRB1*03:06	1	466	480	15	LINDAPLSVPGVNGQ	non-allergn	antigen	non-toxic	0.8841	1.60	1.60	-	-	-	-	-	-	-	-	-	-	-	-	LINDAPLSV	4.40	1.60	1.60
HLA-DRB1*03:07	1	466	480	15	LINDAPLSVPGVNGQ	non-allergn	antigen	non-toxic	0.8841	1.60	1.60	-	-	-	-	-	-	-	-	-	-	-	-	LINDAPLSV	4.40	1.60	1.60
HLA-DRB1*03:08	1	466	480	15	LINDAPLSVPGVNGQ	non-allergn	antigen	non-toxic	0.8841	1.60	1.60	-	-	-	-	-	-	-	-	-	-	-	-	LINDAPLSV	4.40	1.60	1.60
HLA-DRB1*07:03	1	667	681	15	LGRYGYGGTAALPIW	non-allergn	antigen	non-toxic	0.9702	0.61	0.61	-	-	-	-	-	-	-	-	-	-	-	-	YGGTAALPI	7.70	0.61	0.61
HLA-DRB1*07:01	1	667	681	15	LGRYGYGGTAALPIW	non-allergn	antigen	non-toxic	0.9702	0.76	0.76	YGYGGTAAL	442.22	42.00	42.00	YGGTAALPI	18.00	0.76	0.76	YGGTAALPI	4.80	0.19	0.19	-	-	-	-
HLA-DRB1*15:02	1	678	692	15	LPIWINYMGNALKGQ	non-allergn	antigen	non-toxic	1.0308	0.36	0.36	-	-	-	-	-	-	-	-	-	-	-	-	WINYMGNAL	5.80	0.36	0.36
HLA-DRB1*04:04	1	678	692	15	LPIWINYMGNALKGQ	non-allergn	antigen	non-toxic	1.0308	1.10	1.10	-	-	-	-	INYMGNALK	23.00	0.61	0.61	WINYMGNAL	95.40	7.60	7.60	INYMGNALK	4.40	1.10	1.10
HLA-DRB1*04:23	1	678	692	15	LPIWINYMGNALKGQ	non-allergn	antigen	non-toxic	1.0308	1.10	1.10	-	-	-	-	-	-	-	-	-	-	-	-	INYMGNALK	4.40	1.10	1.10
HLA-DRB1*08:04	1	697	711	15	LPVPQGIVVKPGAGQ	non-allergn	antigen	non-toxic	1.0308	0.55	0.55	-	-	-	-	-	-	-	-	-	-	-	-	IVVKPGAGQ	4.70	0.55	0.55
HLA-DRB1*08:06	1	697	711	15	LPVPQGIVVKPGAGQ	non-allergn	antigen	non-toxic	1.0308	0.55	0.55	-	-	-	-	-	-	-	-	-	-	-	-	IVVKPGAGQ	5.50	0.55	0.55
HLA-DRB1*08:01	1	697	711	15	LPVPQGIVVKPGAGQ	non-allergn	antigen	non-toxic	1.0308	1.20	1.20	-	-	-	-	-	-	-	-	-	-	-	-	IVVKPGAGQ	4.50	1.20	1.20
HLA-DRB1*08:17	1	27	41	15	YRPKIPLRVYSADNQ	non-allergn	antigen	non-toxic	1.1468	0.30	0.30	-	-	-	-	-	-	-	-	-	-	-	-	YRPKIPLRV	6.40	0.30	0.30
HLA-DRB1*08:13	1	27	41	15	YRPKIPLRVYSADNQ	non-allergn	antigen	non-toxic	1.1468	0.46	0.46	-	-	-	-	-	-	-	-	-	-	-	-	YRPKIPLRV	4.90	0.46	0.46
HLA-DRB1*11:20	1	27	41	15	YRPKIPLRVYSADNQ	non-allergn	antigen	non-toxic	1.1468	0.92	0.92	-	-	-	-	-	-	-	-	-	-	-	-	YRPKIPLRV	4.50	0.92	0.92
HLA-DRB1*08:01	1	27	41	15	YRPKIPLRVYSADNQ	non-allergn	antigen	non-toxic	1.1468	1.00	1.00	-	-	-	-	-	-	-	-	-	-	-	-	YRPKIPLRV	4.60	1.00	1.00
HLA-DRB1*11:14	1	27	41	15	YRPKIPLRVYSADNQ	non-allergn	antigen	non-toxic	1.1468	1.50	1.50	-	-	-	-	-	-	-	-	-	-	-	-	YRPKIPLRV	3.50	1.50	1.50
HLA-DRB1*13:23	1	27	41	15	YRPKIPLRVYSADNQ	non-allergn	antigen	non-toxic	1.1468	1.50	1.50	-	-	-	-	-	-	-	-	-	-	-	-	YRPKIPLRV	3.50	1.50	1.50
HLA-DRB1*11:28	1	27	41	15	YRPKIPLRVYSADNQ	non-allergn	antigen	non-toxic	1.1468	1.80	1.80	-	-	-	-	-	-	-	-	-	-	-	-	YRPKIPLRV	4.30	1.80	1.80
HLA-DRB1*13:05	1	27	41	15	YRPKIPLRVYSADNQ	non-allergn	antigen	non-toxic	1.1468	1.80	1.80	-	-	-	-	-	-	-	-	-	-	-	-	YRPKIPLRV	4.30	1.80	1.80
HLA-DRB1*11:07	1	729	743	15	LRIDNQGTVPGGEGD	non-allergn	antigen	non-toxic	1.5661	0.65	0.65	-	-	-	-	-	-	-	-	-	-	-	-	LRIDNQGTV	5.10	0.65	0.65
HLA-DRB1*03:09	1	729	743	15	LRIDNQGTVPGGEGD	non-allergn	antigen	non-toxic	1.5661	0.77	0.77	-	-	-	-	-	-	-	-	-	-	-	-	LRIDNQGTV	5.10	0.77	0.77
HLA-DRB1*03:05	1	729	743	15	LRIDNQGTVPGGEGD	non-allergn	antigen	non-toxic	1.5661	1.30	1.30	-	-	-	-	-	-	-	-	-	-	-	-	LRIDNQGTV	4.10	1.30	1.30
HLA-DRB1*07:03	1	668	682	15	GRYGYGGTAALPIWI	non-allergn	antigen	non-toxic	1.5906	0.61	0.61	-	-	-	-	-	-	-	-	-	-	-	-	YGGTAALPI	7.70	0.61	0.61

## Sheet: LptD_B CELL
Rank	Sequence	Start position	Score	Allergencity	antigenecity	Antigenicity	Toxicity
8	CDPGDEAWYLKSSRTD	173	0.87	non-allergn	antigen	0.5528	non-toxic
10	ASSEMLYVEESSENTI	23	0.84	non-allergn	antigen	0.555	non-toxic
5	ARQNQTAVKPAPGAPP	127	0.91	non-allergn	antigen	0.9948	non-toxic
12	AWLNYALGWQGGGGNV	349	0.82	non-allergn	antigen	1.2629	non-toxic
12	APNYDATITPHINVKH	251	0.82	non-allergn	antigen	1.37	non-toxic
13	EQLPKDKLTGESRYAW	288	0.81	non-allergn	antigen	0.5203	non-toxic
20	SPWLDFPLNSNRKSGF	213	0.74	non-allergn	antigen	0.5018	non-toxic
22	PGAPPAKPVTLRGDGS	138	0.72	non-allergn	antigen	0.6406	non-toxic
15	FQGQNQYRVYGSRMTT	157	0.79	non-allergn	antigen	0.7442	non-toxic
12	TGESRYAWSASHSQNF	296	0.82	non-allergn	antigen	0.7562	non-toxic
24	QRYQNLTINPVPGDIP	369	0.7	non-allergn	antigen	0.8146	non-toxic
16	KHGNMLAGEFRYLQPD	265	0.78	non-allergn	antigen	0.8185	non-toxic
5	PVPGDIPYAKMPQLTF	378	0.91	non-allergn	antigen	0.8270	non-toxic
9	NVTLRAQRYQNLTINP	363	0.86	non-allergn	antigen	1.0848	non-toxic
16	LRPKLGSTTPTTTWTP	442	0.78	non-allergn	antigen	1.2970	non-toxic
23	GNVVATRDDQRVESDW	63	0.71	non-allergn	antigen	1.2984	non-toxic
2	PYYWNIAPNYDATITP	245	0.94	non-allergn	antigen	1.4031	non-toxic
11	SGTEFSLPYYWNIAPN	238	0.83	non-allergn	antigen	1.5768	non-toxic
19	TLDYNVDTYSGTGMDP	107	0.75	non-allergn	antigen	1.6115	non-toxic
13	RVKAGDRFRMTRGGDV	87	0.81	non-allergn	antigen	1.6479	non-toxic

## Sheet: Pbp1A_B Cell
Rank	Sequence	Start position	Score	Allergencity	Toxicity	Antigenicity	value of antigencity
10	DLAGKTGTTSDWKDAW	674	0.85	non-allergn	non-toxin	antigen	1.2111
36	SKDQILELYFNQIYLG	184	0.51	non-allergn	non-toxin	antigen	0.5309
7	QPEVDLPVPQGIVVKP	736	0.88	non-allergn	non-toxin	antigen	0.5393
16	KLRQQYVLRRMRELNF	248	0.79	non-allergn	non-toxin	antigen	0.5458
11	ASSEMLYVEESSENTI	23	0.84	non-allergn	non-toxin	antigen	0.5552
19	SSEKTFTRKFNEALLA	161	0.76	non-allergn	non-toxin	antigen	0.5955
7	STLINDAPLSVPGVNG	508	0.88	non-allergn	non-toxin	antigen	0.6115
3	ERYKEAAYTEGFKVYT	303	0.92	non-allergn	non-toxin	antigen	0.6218
19	AFKIEHTLSKDQILEL	176	0.76	non-allergn	non-toxin	antigen	0.6744
18	QHPAYLPMALGAGSVT	578	0.77	non-allergn	non-toxin	antigen	0.7289
11	QLQIRRGAVIRVQANP	423	0.84	non-allergn	non-toxin	antigen	0.7289
34	RPKIPLRVYSADNQLL	72	0.58	non-allergn	non-toxin	antigen	0.7949
27	SSKASAQLQIRRGAVI	417	0.68	non-allergn	non-toxin	antigen	0.8624
23	PIWINYMGNALKGQPE	723	0.72	non-allergn	non-toxin	antigen	0.8671
22	DRIEDQSGRVLAKTVP	617	0.73	non-allergn	non-toxin	antigen	0.8740
26	PEVEGAFVSLDTRTGA	448	0.69	non-allergn	non-toxin	antigen	0.9614
3	ASAPQADTDSGKPAAQ	788	0.92	non-allergn	non-toxin	antigen	0.9778
15	DVITDYRPKIPLRVYS	66	0.8	non-allergn	non-toxin	antigen	0.9788
21	TVAGQNAQQAIDPRNA	633	0.74	non-allergn	non-toxin	antigen	1.0142
8	GTTSDWKDAWFVGFNP	680	0.87	non-allergn	non-toxin	antigen	1.0396
